# Supplementary material for: Bayesian analysis of longitudinal RB-TnSeq resolves the fitness seascape in fluctuating environments
Source: bioRxiv. 2026 Feb 12:2026.02.11.703069. Preprint. [Version 1] doi: 10.64898/2026.02.11.703069 (PMC12918878; doi:10.64898/2026.02.11.703069)
Supplement: Supplement 3 [file media-3.xlsx]

## Sheet: Key
Dataset S1. Selection rates of transposon insertion mutants estimated with a longitudinal Bayesian hierarchical model.
Key for Dataset S1
Column Name	Description
locus	Unique gene identifier as found in the "pool" file in Wetmore et al. 2015 (can be found at https://bitbucket.org/berkeleylab/feba/src/master/).
sysName	Gene b-number
begin	Gene start position (E. coli K-12 MG1655 reference genome U00096.3).
end	Gene end position (E. coli K-12 MG1655 reference genome U00096.3).
name	Gene name
Day	End time of measurement interval: Day = 1 denotes interval 0->1 d; Day = 4: 1->4 d; Day = 10: 4->10 d.
s	Posterior median of selection rate from the longitudinal model. Units are 1/day.
s_mad	Median absolute deviation of the posterior distribution of s.
s.lower	2.5-percentile of s
s.upper	97.5-percentile of s
snet	snet (posterior median of the average selection rate from 0 d to 10 d)
snet_mad	MAD of snet
snet.lower	2.5-percentile of snet
snet.upper	97.5-percentile of snet
strand	Gene strand (E. coli reference genome U00096.3).
old_name	Gene name synonym
GC	GC content of gene
P_s_gt0	Pr(s > 0)
P_s_lt0	Pr(s < 0)
P_snet_gt0	Pr(snet > 0)
P_snet_lt0	Pr(snet < 0)
s_label	Confidence label of s
s_direction	Direction of s
snet_label	Confidence label of snet
snet_direction	Direction of snet

## Sheet: Dataset S1
locus	sysName	begin	end	name	Day	s	s_mad	s.lower	s.upper	snet	snet_mad	snet.lower	snet.upper	strand	old_name	GC	P_s_gt0	P_s_lt0	P_snet_gt0	P_snet_lt0	s_label	s_direction	snet_label	snet_direction
17261	b3190	3336549	3336803	ibaG	1	0.0470219	0.0482088	-0.0508383	0.140414	0.0403316	0.0336143	-0.0255697	0.105499	-	yrbA	0.5059	0.828	0.172	0.8745	0.1255	Anecdotal	Beneficial	Anecdotal	Beneficial
16474	b2369	2483755	2484369	evgA	10	-0.0059838	0.00688715	-0.0197603	0.00791911	-0.033377	0.0403336	-0.112847	0.0488391	+	evgA	0.4	0.1915	0.8085	0.2085	0.7915	Anecdotal	Deleterious	Ambiguous	Deleterious
17555	b3494	3639385	3639720	uspB	10	-0.00655417	0.00538141	-0.016783	0.00382518	-0.0133678	0.0261406	-0.0650831	0.0368221	-	yhiO	0.4702	0.112	0.888	0.312	0.688	Anecdotal	Deleterious	Ambiguous	Deleterious
16435	b2328	2445560	2446384	mepA	1	-0.0110945	0.0460539	-0.0988759	0.0758313	-0.0177786	0.0315665	-0.077329	0.0455667	-	mepA	0.5539	0.393	0.607	0.2735	0.7265	Ambiguous	Deleterious	Ambiguous	Deleterious
16872	b2788	2919406	2920746	gudX	10	-0.0101519	0.00477822	-0.0200324	-0.000289235	-0.0277183	0.0244012	-0.0769439	0.0221278	-	gudX	0.5399	0.0215	0.9785	0.1345	0.8655	Very Strong	Deleterious	Anecdotal	Deleterious
18345	b4321	4549953	4551296	gntP	10	-0.000978728	0.00508648	-0.0112951	0.00932928	-0.0109211	0.0252403	-0.0594173	0.0399769	-	gntP	0.5305	0.4215	0.5785	0.338	0.662	Ambiguous	Deleterious	Ambiguous	Deleterious
18334	b4310	4537659	4538765	nanM	4	0.00357784	0.00407086	-0.00466823	0.0114821	-0.0130772	0.0129866	-0.039283	0.0124511	-	yjhT	0.4417	0.804	0.196	0.164	0.836	Anecdotal	Beneficial	Anecdotal	Deleterious
17623	b3562	3726924	3727361	yiaA	1	-0.0238162	0.0208683	-0.0655792	0.0169859	-0.00903104	0.0161064	-0.0444503	0.022264	-	yiaA	0.411	0.1255	0.8745	0.278	0.722	Anecdotal	Deleterious	Ambiguous	Deleterious
15108	b0984	1045849	1047945	gfcD	10	-0.00758684	0.00492559	-0.0174838	0.00171028	-0.00553558	0.0227631	-0.0486318	0.0368694	-	ymcA	0.5198	0.0485	0.9515	0.4005	0.5995	Strong	Deleterious	Ambiguous	Deleterious
18035	b4003	4201926	4203323	zraS	1	0.00540416	0.0346155	-0.0588376	0.0699846	-0.00581102	0.0258794	-0.0544662	0.041487	+	zraS	0.5429	0.562	0.438	0.418	0.582	Ambiguous	Beneficial	Ambiguous	Deleterious
17994	b3955	4148532	4150265	eptC	10	0.00277231	0.00356023	-0.00372619	0.00917013	0.00659731	0.0163346	-0.0251249	0.0388199	-	yijP	0.5	0.784	0.216	0.669	0.331	Ambiguous	Beneficial	Ambiguous	Beneficial
17961	b3922	4112967	4113266	yiiS	1	0.0178758	0.0224429	-0.0260725	0.0604109	0.015763	0.0164442	-0.017624	0.0467532	+	yiiS	0.4633	0.7915	0.2085	0.832	0.168	Ambiguous	Beneficial	Anecdotal	Beneficial
17879	b3831	4016431	4017192	udp	1	-0.0495885	0.0278737	-0.105746	0.00400718	-0.0790437	0.0204447	-0.120482	-0.0382042	+	udp	0.5407	0.034	0.966	0	1	Strong	Deleterious	Very Strong	Deleterious
16955	b2875	3012614	3014239	yqeB	4	0.00737331	0.00806134	-0.00876357	0.0234289	-0.0169307	0.0270124	-0.0683761	0.0336972	-	yqeB	0.5221	0.807	0.193	0.262	0.738	Anecdotal	Beneficial	Ambiguous	Deleterious
15025	b0901	949668	950258	ycaK	4	0.00106633	0.00654947	-0.0118283	0.0142572	0.00190574	0.021887	-0.0394472	0.0443981	+	ycaK	0.4281	0.567	0.433	0.529	0.471	Ambiguous	Beneficial	Ambiguous	Beneficial
14925	b0800	835248	836210	ybiB	10	-0.00615032	0.00653128	-0.0190883	0.00626725	-0.0507855	0.0353377	-0.121836	0.0133602	+	ybiB	0.5566	0.181	0.819	0.067	0.933	Anecdotal	Deleterious	Moderate	Deleterious
14258	b0112	120178	121551	aroP	1	0.0217581	0.0303595	-0.0356436	0.0817339	0.0224657	0.0218628	-0.0199603	0.0641214	-	aroP	0.5269	0.766	0.234	0.853	0.147	Ambiguous	Beneficial	Anecdotal	Beneficial
16737	b2646	2777453	2777782	ypjF	1	0.0248399	0.0661083	-0.107667	0.156792	0.00542017	0.0474901	-0.0854184	0.101876	+	ypjF	0.4758	0.6475	0.3525	0.5405	0.4595	Ambiguous	Beneficial	Ambiguous	Beneficial
15171	b1049	1110863	1113406	opgH	1	0.0362798	0.0352502	-0.031213	0.104604	-0.00575406	0.0243956	-0.0547444	0.0412596	+	mdoH	0.5495	0.8555	0.1445	0.4075	0.5925	Anecdotal	Beneficial	Ambiguous	Deleterious
16160	b2052	2126225	2127190	fcl	1	0.022899	0.0518358	-0.0764844	0.123472	0.0123173	0.0363342	-0.0600334	0.0836587	-	fcl	0.5642	0.671	0.329	0.628	0.372	Ambiguous	Beneficial	Ambiguous	Beneficial
1936425	b4491	1219601	1222248	ycgH	1	-0.0621136	0.0472521	-0.15612	0.0310778	-0.0465892	0.0333997	-0.109506	0.018478	+	ycgH	0.4328	0.0955	0.9045	0.083	0.917	Moderate	Deleterious	Moderate	Deleterious
16759	b2669	2798091	2798495	stpA	1	0.0406008	0.0255728	-0.0115413	0.0887175	-0.00359331	0.0191164	-0.042232	0.0341393	-	stpA	0.4815	0.9325	0.0675	0.4245	0.5755	Moderate	Beneficial	Ambiguous	Deleterious
17552	b3491	3634841	3635893	yhiM	4	0.000460031	0.00293863	-0.00522507	0.00651127	-0.00156966	0.0100188	-0.0217484	0.0188975	+	yhiM	0.471	0.575	0.425	0.436	0.564	Ambiguous	Beneficial	Ambiguous	Deleterious
15912	b1794	1877715	1878740	dgcP	1	-0.00524494	0.0435613	-0.0910518	0.0724037	-0.00454364	0.0309807	-0.0642455	0.0529571	+	yeaP	0.4805	0.452	0.548	0.4395	0.5605	Ambiguous	Deleterious	Ambiguous	Deleterious
1936976	b3269	3420134	3421315	yhdX	10	-0.0065214	0.00542028	-0.0169015	0.00359565	-0.00350574	0.0272676	-0.0591418	0.0509826	+	yhdX	0.5025	0.1055	0.8945	0.4465	0.5535	Anecdotal	Deleterious	Ambiguous	Deleterious
18160	b4132	4358697	4360031	cadB	1	-0.0149974	0.0171642	-0.0499268	0.0216448	-0.027047	0.014743	-0.0543325	0.00248117	-	cadB	0.4944	0.1975	0.8025	0.033	0.967	Anecdotal	Deleterious	Strong	Deleterious
16765	b2675	2801348	2803492	nrdE	4	0.00551316	0.00687657	-0.0073956	0.0191103	-0.0161106	0.0223572	-0.0590563	0.0241923	+	nrdE	0.5184	0.806	0.194	0.216	0.784	Anecdotal	Beneficial	Ambiguous	Deleterious
1937043	b3530	3685700	3689173	bcsC	4	-0.00186375	0.00429222	-0.010469	0.00629887	0.00801014	0.0133852	-0.0192532	0.0359763	-	bcsC	0.5711	0.327	0.673	0.73	0.27	Ambiguous	Deleterious	Ambiguous	Beneficial
18109	b4081	4301027	4303078	mdtO	10	0.00296508	0.00497256	-0.00648263	0.0125528	-0.0309155	0.0217077	-0.074685	0.0115903	-	yjcQ	0.5453	0.7275	0.2725	0.0705	0.9295	Ambiguous	Beneficial	Moderate	Deleterious
14152	b0007	6529	7959	yaaJ	4	-0.0162965	0.00762585	-0.031318	-0.00195871	0.0461169	0.0241308	-0.000751493	0.0954041	-	yaaJ	0.5332	0.013	0.987	0.9735	0.0265	Very Strong	Deleterious	Strong	Beneficial
15056	b0932	990622	993234	pepN	4	0.0342061	0.0071677	0.0202105	0.048733	-0.104614	0.0237459	-0.152646	-0.0591447	+	pepN	0.5346	1	0	0	1	Very Strong	Beneficial	Very Strong	Deleterious
17869	b3821	4004862	4005731	pldA	1	-0.0693737	0.0284463	-0.127792	-0.0137885	-0.0532598	0.0219592	-0.0965483	-0.0113023	+	pldA	0.5126	0.0075	0.9925	0.0065	0.9935	Very Strong	Deleterious	Very Strong	Deleterious
17780	b3720	3900604	3902220	bglH	1	-0.00276167	0.0131854	-0.0281772	0.0239916	-0.0117188	0.0108201	-0.0335319	0.0115146	-	bglH	0.4515	0.4185	0.5815	0.152	0.848	Ambiguous	Deleterious	Anecdotal	Deleterious
17998	b3959	4156013	4156789	argB	10	-0.00590643	0.00499148	-0.0155601	0.00408816	-0.00789341	0.0248521	-0.0554112	0.0407299	+	argB	0.5547	0.1315	0.8685	0.3755	0.6245	Anecdotal	Deleterious	Ambiguous	Deleterious
18093	b4065	4279980	4281629	yjcE	10	-0.00328012	0.00454775	-0.0128554	0.0063333	-0.0164778	0.0222128	-0.0598553	0.0264	+	yjcE	0.5582	0.245	0.755	0.223	0.777	Ambiguous	Deleterious	Ambiguous	Deleterious
15027	b0903	951272	953554	pflB	1	-0.126764	0.0311483	-0.189632	-0.0645614	-0.112842	0.0234244	-0.158954	-0.0685646	-	pflB	0.512	0	1	0	1	Very Strong	Deleterious	Very Strong	Deleterious
1937014	b3417	3550080	3552473	malP	1	-0.0211803	0.025248	-0.0687159	0.0256152	-0.0179159	0.0173953	-0.0542967	0.017363	-	malP	0.523	0.195	0.805	0.1535	0.8465	Anecdotal	Deleterious	Anecdotal	Deleterious
1937116	b4488	3950560	3952204	ilvG	4	0.00033411	0.00601668	-0.0115745	0.0110105	-0.00344179	0.0183474	-0.0391997	0.0324062	+	ilvG	0.5465	0.521	0.479	0.4275	0.5725	Ambiguous	Beneficial	Ambiguous	Deleterious
17994	b3955	4148532	4150265	eptC	4	-0.00380405	0.00496921	-0.0133788	0.00608563	0.00659731	0.0163346	-0.0251249	0.0388199	-	yijP	0.5	0.227	0.773	0.669	0.331	Ambiguous	Deleterious	Ambiguous	Beneficial
16983	b2903	3046168	3049041	gcvP	10	0.00619357	0.00427669	-0.00230962	0.0144436	-0.0241449	0.019424	-0.0606914	0.0140115	-	gcvP	0.5595	0.93	0.07	0.116	0.884	Moderate	Beneficial	Anecdotal	Deleterious
17937	b3897	4088107	4089855	frvR	10	-0.00569548	0.00249096	-0.0108525	-0.000774652	-0.0117606	0.0125902	-0.0361429	0.0124367	-	frvR	0.5003	0.0125	0.9875	0.1595	0.8405	Very Strong	Deleterious	Anecdotal	Deleterious
1936690	b4499	2197410	2200269	yehH	1	0.00478881	0.0231064	-0.0389899	0.0479016	0.00621674	0.0166058	-0.0267128	0.0378975	+	yehH	0.5029	0.582	0.418	0.6465	0.3535	Ambiguous	Beneficial	Ambiguous	Beneficial
15860	b1742	1824362	1824937	ves	10	0.00242209	0.00755324	-0.0126331	0.0165283	-0.012384	0.0466649	-0.103559	0.0818567	-	b1742	0.5191	0.6205	0.3795	0.401	0.599	Ambiguous	Beneficial	Ambiguous	Deleterious
17970	b3931	4120416	4121747	hslU	10	0.00457412	0.00364306	-0.00262695	0.0119774	-0.0176677	0.0170798	-0.0512973	0.0146061	-	hslU	0.5263	0.889	0.111	0.1395	0.8605	Anecdotal	Beneficial	Anecdotal	Deleterious
17572	b3511	3656995	3657567	hdeD	10	-0.00713839	0.00265332	-0.0125836	-0.00201841	-0.0126179	0.0123232	-0.039067	0.0115097	+	hdeD	0.466	0.0035	0.9965	0.1435	0.8565	Very Strong	Deleterious	Anecdotal	Deleterious
17679	b3618	3792826	3793683	htrL	1	0.0324604	0.0298799	-0.0296746	0.0883	0.00665819	0.0221013	-0.0372887	0.0516867	-	htrL	0.3706	0.8565	0.1435	0.6195	0.3805	Anecdotal	Beneficial	Ambiguous	Beneficial
17894	b3848	4032492	4033106	yigZ	1	0.0132009	0.030835	-0.0475973	0.0787254	0.00657484	0.0234643	-0.0370839	0.0532727	+	yigZ	0.5561	0.672	0.328	0.6135	0.3865	Ambiguous	Beneficial	Ambiguous	Beneficial
18411	b4390	4627315	4628547	nadR	10	-0.00570193	0.00471909	-0.0147292	0.00357941	-0.026187	0.0239057	-0.0697914	0.0162684	+	nadR	0.5093	0.1135	0.8865	0.124	0.876	Anecdotal	Deleterious	Anecdotal	Deleterious
17100	b3024	3169284	3169676	ygiW	1	-0.0473191	0.0552404	-0.155336	0.0631814	-0.0393091	0.0384853	-0.115815	0.0382968	-	ygiW	0.5191	0.208	0.792	0.159	0.841	Ambiguous	Deleterious	Anecdotal	Deleterious
17725	b3665	3843964	3845730	adeD	1	-0.0076303	0.0216353	-0.0474752	0.0377669	-0.00178911	0.0157861	-0.0321969	0.0289567	+	ade	0.5461	0.371	0.629	0.454	0.546	Ambiguous	Deleterious	Ambiguous	Deleterious
14619	b0482	507286	508080	ybaP	10	-0.00142043	0.00625792	-0.0137487	0.0105567	0.0401254	0.0309085	-0.0219411	0.102584	-	ybaP	0.5409	0.3995	0.6005	0.9035	0.0965	Ambiguous	Deleterious	Moderate	Beneficial
15859	b1741	1823515	1824402	cho	1	0.0365592	0.0609179	-0.0828486	0.1527	0.00952412	0.0434098	-0.0740157	0.0924584	+	ydjQ	0.5158	0.7285	0.2715	0.58	0.42	Ambiguous	Beneficial	Ambiguous	Beneficial
15731	b1610	1684259	1685188	tus	4	-0.0145914	0.0118238	-0.0387851	0.00838092	0.0514819	0.0383819	-0.0246059	0.12944	+	tus	0.5075	0.1005	0.8995	0.912	0.088	Anecdotal	Deleterious	Moderate	Beneficial
16961	b2881	3021316	3024186	xdhD	10	0.00357688	0.00405807	-0.00461584	0.0115467	0.00254196	0.0198733	-0.0361632	0.0419237	+	xdhD	0.5294	0.8105	0.1895	0.553	0.447	Anecdotal	Beneficial	Ambiguous	Beneficial
17960	b3921	4112315	4112755	yiiR	4	-0.0230774	0.00827767	-0.0386285	-0.00718434	0.0727463	0.0273028	0.0207835	0.124983	+	yiiR	0.4943	0.0015	0.9985	0.998	0.002	Very Strong	Deleterious	Very Strong	Beneficial
17166	b3091	3241827	3243314	uxaA	1	-0.0564458	0.0273872	-0.111088	-0.00391881	-0.0539624	0.0205373	-0.0929286	-0.0163736	-	uxaA	0.537	0.0175	0.9825	0.002	0.998	Very Strong	Deleterious	Very Strong	Deleterious
1936971	b4472	3392458	3396258	yhdP	10	-9.01045e-05	0.00284643	-0.00595534	0.00573175	-0.00509646	0.0135398	-0.0321743	0.0233059	-	yhdP	0.5335	0.487	0.513	0.3575	0.6425	Ambiguous	Deleterious	Ambiguous	Deleterious
17716	b3655	3830457	3832166	yicH	10	-0.0045983	0.00377345	-0.01192	0.00292638	-0.0166126	0.0164517	-0.0481818	0.0148036	+	yicH	0.5421	0.107	0.893	0.158	0.842	Anecdotal	Deleterious	Anecdotal	Deleterious
16860	b2776	2901896	2903374	ygcE	10	0.00228372	0.00520207	-0.00812589	0.0133113	0.00957023	0.0252064	-0.0401251	0.0583396	+	ygcE	0.4902	0.67	0.33	0.635	0.365	Ambiguous	Beneficial	Ambiguous	Beneficial
16142	b2034	2105065	2106057	wbbI	4	-0.00899098	0.00673827	-0.0217021	0.00421669	0.0256969	0.0208614	-0.0160124	0.0658637	-	wbbI	0.3595	0.09	0.91	0.892	0.108	Moderate	Deleterious	Anecdotal	Beneficial
15045	b0921	973537	974322	cmoM	1	0.0413776	0.0550547	-0.0625929	0.14769	0.0305132	0.0360498	-0.0413073	0.105931	+	smtA	0.5153	0.7885	0.2115	0.801	0.199	Ambiguous	Beneficial	Anecdotal	Beneficial
14602	b0465	486536	489898	mscK	10	0.00127478	0.00373341	-0.00626287	0.008764	0.000799243	0.0171057	-0.0326778	0.035574	+	kefA	0.5189	0.625	0.375	0.518	0.482	Ambiguous	Beneficial	Ambiguous	Beneficial
18305	b4281	4506626	4506856	yjhD	1	-0.105242	0.0290114	-0.160166	-0.0496516	-0.0644026	0.022686	-0.106763	-0.0219718	-	yjhD	0.4762	0.0005	0.9995	0.0015	0.9985	Very Strong	Deleterious	Very Strong	Deleterious
17552	b3491	3634841	3635893	yhiM	1	-0.00691298	0.0104528	-0.0281324	0.0147487	-0.00156966	0.0100188	-0.0217484	0.0188975	+	yhiM	0.471	0.2445	0.7555	0.436	0.564	Ambiguous	Deleterious	Ambiguous	Deleterious
18146	b4118	4340720	4341628	melR	10	-0.00381731	0.00634791	-0.0164113	0.00889694	0.0124095	0.0319402	-0.0502268	0.0746711	-	melR	0.5028	0.2765	0.7235	0.657	0.343	Ambiguous	Deleterious	Ambiguous	Beneficial
14920	b0795	828974	829972	ybhG	4	-0.0203371	0.00977543	-0.0383534	-0.00147846	0.0805927	0.0299225	0.0204923	0.138267	-	ybhG	0.5706	0.0155	0.9845	0.997	0.003	Very Strong	Deleterious	Very Strong	Beneficial
17282	b3211	3353121	3354050	yhcC	4	0.00451875	0.00889193	-0.0127953	0.0213572	-0.00798994	0.0271983	-0.0627424	0.0516872	-	yhcC	0.5602	0.6915	0.3085	0.4005	0.5995	Ambiguous	Beneficial	Ambiguous	Deleterious
15470	b1350	1414786	1417386	recE	1	0.0128543	0.0435833	-0.0718183	0.101382	-0.00673505	0.0325243	-0.0654527	0.0569274	-	recE	0.494	0.6125	0.3875	0.4255	0.5745	Ambiguous	Beneficial	Ambiguous	Deleterious
1936794	b2557	2691656	2695543	purL	4	0.0196942	0.00682506	0.00551795	0.032602	-0.063173	0.0224209	-0.107351	-0.0184346	-	purL	0.5689	0.9975	0.0025	0.0015	0.9985	Very Strong	Beneficial	Very Strong	Deleterious
16957	b2877	3015160	3015738	mocA	1	0.0117987	0.0346077	-0.0598062	0.080337	-0.0387341	0.0250597	-0.0902435	0.00976358	+	ygfJ	0.4318	0.6205	0.3795	0.069	0.931	Ambiguous	Beneficial	Moderate	Deleterious
18089	b4061	4275471	4277057	pdeC	1	0.00102196	0.0176498	-0.0316454	0.0345844	0.00214179	0.013628	-0.0240171	0.0298152	+	yjcC	0.4474	0.5325	0.4675	0.5685	0.4315	Ambiguous	Beneficial	Ambiguous	Beneficial
14598	b0461	480334	480708	tomB	4	0.0277668	0.00897154	0.0102653	0.0457459	-0.090753	0.0290189	-0.147112	-0.0345756	-	ybaJ	0.4053	0.9965	0.0035	0.003	0.997	Very Strong	Beneficial	Very Strong	Deleterious
17190	b3116	3263686	3265017	tdcC	1	0.00392184	0.0287121	-0.0489705	0.0587574	-0.00190689	0.0212156	-0.0432091	0.0382895	-	tdcC	0.4985	0.5605	0.4395	0.4595	0.5405	Ambiguous	Beneficial	Ambiguous	Deleterious
17540	b3479	3617015	3617779	nikD	1	-0.0619667	0.0373532	-0.135127	0.0098999	-0.0616351	0.0270886	-0.11341	-0.00976609	+	nikD	0.5922	0.048	0.952	0.009	0.991	Strong	Deleterious	Very Strong	Deleterious
16014	b1896	1980188	1981612	otsA	4	-0.00890891	0.00638315	-0.0217267	0.00444002	0.0262889	0.0205628	-0.016387	0.0701506	-	otsA	0.4919	0.0945	0.9055	0.8955	0.1045	Moderate	Deleterious	Anecdotal	Beneficial
16794	b2710	2832476	2833915	norV	1	-0.0559821	0.0318059	-0.130242	0.0129918	-0.0449572	0.02436	-0.0933659	0.00529413	+	norV	0.5333	0.0545	0.9455	0.039	0.961	Moderate	Deleterious	Strong	Deleterious
17646	b3585	3751992	3752966	yiaU	4	0.00717263	0.00446716	-0.00219129	0.0157404	-0.0205505	0.0151112	-0.0485595	0.00879417	+	yiaU	0.4769	0.9385	0.0615	0.0905	0.9095	Moderate	Beneficial	Moderate	Deleterious
14643	b0506	533011	533826	allR	4	-0.000153004	0.01118	-0.019734	0.019864	0.00566434	0.0354568	-0.0610485	0.0695614	+	allR	0.5257	0.4965	0.5035	0.56	0.44	Ambiguous	Deleterious	Ambiguous	Beneficial
17465	b3402	3530715	3532439	yhgE	10	0.00879164	0.003561	0.00186888	0.0161171	0.0343235	0.016687	0.000282997	0.0673154	-	yhgE	0.5009	0.9885	0.0115	0.975	0.025	Very Strong	Beneficial	Strong	Beneficial
17416	b3353	3483202	3484224	yheT	1	0.0170939	0.0271474	-0.0355361	0.0688123	0.00868112	0.0194185	-0.0296675	0.047147	+	yheT	0.5425	0.727	0.273	0.677	0.323	Ambiguous	Beneficial	Ambiguous	Beneficial
14713	b0577	603416	604663	ybdG	4	-0.0131427	0.00476416	-0.0224656	-0.00375485	0.0417678	0.0162225	0.0113385	0.0734144	-	ybdG	0.4752	0.0015	0.9985	0.9965	0.0035	Very Strong	Deleterious	Very Strong	Beneficial
17607	b3547	3710799	3712007	yhjX	10	-0.00479302	0.00414599	-0.0126346	0.00334376	-0.0244217	0.0187012	-0.0611548	0.0110629	-	yhjX	0.512	0.13	0.87	0.0995	0.9005	Anecdotal	Deleterious	Moderate	Deleterious
15232	b1110	1167599	1168138	ycfJ	10	0.00154737	0.00668433	-0.0109099	0.0139506	0.0316768	0.0333196	-0.032306	0.0996178	+	ycfJ	0.537	0.594	0.406	0.8325	0.1675	Ambiguous	Beneficial	Anecdotal	Beneficial
16318	b2210	2305108	2306754	mqo	10	-0.00514047	0.00502252	-0.015473	0.00493382	-0.0268026	0.0264453	-0.0791484	0.0212924	-	mqo	0.5404	0.1525	0.8475	0.1455	0.8545	Anecdotal	Deleterious	Anecdotal	Deleterious
17401	b3338	3467160	3469853	chiA	1	-0.016288	0.0137169	-0.0419231	0.011024	-0.0235028	0.0114733	-0.0470224	-0.00093895	-	chiA	0.5037	0.1155	0.8845	0.02	0.98	Anecdotal	Deleterious	Very Strong	Deleterious
15217	b1095	1151939	1153180	fabF	1	-0.0542078	0.0573183	-0.165383	0.0582212	-0.0635365	0.0388885	-0.141143	0.0118232	+	fabF	0.533	0.1775	0.8225	0.049	0.951	Anecdotal	Deleterious	Strong	Deleterious
15004	b0879	920347	922293	macB	4	-0.00685833	0.00834806	-0.0239108	0.00913696	0.0191703	0.0283912	-0.0323673	0.0740064	+	macB	0.5393	0.2125	0.7875	0.7575	0.2425	Ambiguous	Deleterious	Ambiguous	Beneficial
1937122	b3777	3960012	3960460	yifN	1	-0.00820153	0.0339556	-0.0733238	0.0630372	-0.00200322	0.0242484	-0.0500973	0.0445294	-	yifN	0.4298	0.415	0.585	0.4685	0.5315	Ambiguous	Deleterious	Ambiguous	Deleterious
1936902	b4466	3114550	3119112	yghJ	10	-0.00359048	0.00338225	-0.00990832	0.00280955	-0.00236215	0.0153248	-0.0326304	0.0269859	-	yghJ	0.5203	0.1325	0.8675	0.4355	0.5645	Anecdotal	Deleterious	Ambiguous	Deleterious
18135	b4107	4325298	4325741	yjdN	4	0.0159068	0.010297	-0.00286934	0.035232	-0.046375	0.032326	-0.109185	0.0140613	-	phnB	0.5158	0.944	0.056	0.072	0.928	Moderate	Beneficial	Moderate	Deleterious
16828	b2744	2869513	2870274	umpG	4	0.0131078	0.00969846	-0.0055145	0.0312056	-0.0373009	0.0317589	-0.09837	0.021683	-	surE	0.5472	0.9125	0.0875	0.1245	0.8755	Moderate	Beneficial	Anecdotal	Deleterious
14463	b0325	342884	343933	yahK	4	-0.00175601	0.00840534	-0.0174523	0.0141048	0.0030648	0.0282578	-0.0509717	0.0550145	+	yahK	0.5333	0.428	0.572	0.542	0.458	Ambiguous	Deleterious	Ambiguous	Beneficial
16619	b2520	2647326	2652287	yfhM	1	0.0146267	0.0225655	-0.0292516	0.0587721	-0.0171208	0.0176036	-0.0527631	0.0159679	-	yfhM	0.5296	0.741	0.259	0.1625	0.8375	Ambiguous	Beneficial	Anecdotal	Deleterious
16462	b2357	2472387	2472881	yfdN	10	0.00717903	0.00746976	-0.00768372	0.0223638	0.0020966	0.0405612	-0.0798882	0.0871298	-	yfdN	0.5434	0.8265	0.1735	0.5195	0.4805	Anecdotal	Beneficial	Ambiguous	Beneficial
17768	b3708	3888730	3890145	tnaA	1	0.00560857	0.0170292	-0.0279457	0.0383943	-0.00083447	0.0136889	-0.0263781	0.0254721	+	tnaA	0.5085	0.629	0.371	0.4825	0.5175	Ambiguous	Beneficial	Ambiguous	Deleterious
17165	b3090	3241193	3241744	ygjV	1	0.0271466	0.0446704	-0.0633198	0.112878	0.0126686	0.0323492	-0.0501619	0.0738453	-	ygjV	0.4964	0.733	0.267	0.6515	0.3485	Ambiguous	Beneficial	Ambiguous	Beneficial
17386	b3323	3453929	3455398	gspA	1	-0.00892218	0.0154957	-0.0374844	0.0203585	-0.0229769	0.0125211	-0.047845	0.00260471	-	gspA	0.4898	0.2765	0.7235	0.0385	0.9615	Ambiguous	Deleterious	Strong	Deleterious
18199	b4174	4402038	4403297	hflK	10	-0.00525043	0.00425644	-0.0134176	0.00328224	-0.0197163	0.0188769	-0.0590981	0.0215652	+	hflK	0.5619	0.109	0.891	0.1725	0.8275	Anecdotal	Deleterious	Anecdotal	Deleterious
17175	b3100	3250077	3250376	yqjK	1	0.111442	0.0493719	0.0146958	0.21236	0.0766336	0.0355494	0.00609917	0.153007	+	yqjK	0.5667	0.9885	0.0115	0.9825	0.0175	Very Strong	Beneficial	Very Strong	Beneficial
16846	b2762	2887578	2888312	cysH	4	0.0117308	0.00773183	-0.00284228	0.0271635	-0.0398655	0.0244417	-0.0874482	0.00606041	-	cysH	0.5075	0.946	0.054	0.05	0.95	Moderate	Beneficial	Strong	Deleterious
17284	b3213	3359198	3360616	gltD	4	0.00987262	0.00741126	-0.00383129	0.0234803	-0.0333138	0.0233628	-0.0785943	0.0104587	+	gltD	0.5617	0.9205	0.0795	0.079	0.921	Moderate	Beneficial	Moderate	Deleterious
15790	b1671	1750345	1751013	ydhX	1	0.00793194	0.0661116	-0.114976	0.137428	0.0143098	0.0460531	-0.0675202	0.100173	-	ydhX	0.5037	0.551	0.449	0.6225	0.3775	Ambiguous	Beneficial	Ambiguous	Beneficial
15208	b1086	1144940	1145899	rluC	1	0.0976009	0.0503007	-0.00316345	0.193622	0.0559135	0.037341	-0.0151597	0.128009	+	rluC	0.5146	0.971	0.029	0.938	0.062	Strong	Beneficial	Moderate	Beneficial
17162	b3087	3237311	3238297	ygjR	1	-0.0291787	0.0449815	-0.11671	0.0571662	-0.0132756	0.0316982	-0.0766111	0.0493318	+	ygjR	0.5258	0.2645	0.7355	0.3325	0.6675	Ambiguous	Deleterious	Ambiguous	Deleterious
16567	b2468	2583546	2585525	aegA	4	-0.0117348	0.00908672	-0.0304469	0.00614186	0.0454803	0.029668	-0.0143104	0.106	-	aegA	0.5571	0.0965	0.9035	0.9335	0.0665	Moderate	Deleterious	Moderate	Beneficial
14660	b0523	552591	553100	purE	10	-0.00600293	0.00676096	-0.0205327	0.00773106	-0.0423084	0.0412544	-0.12052	0.0374291	-	purE	0.5902	0.176	0.824	0.148	0.852	Anecdotal	Deleterious	Anecdotal	Deleterious
16881	b2797	2929576	2930943	sdaB	4	-0.00177562	0.00605556	-0.0135806	0.0108158	0.00689703	0.0199652	-0.0332278	0.0453192	+	sdaB	0.5497	0.3875	0.6125	0.6265	0.3735	Ambiguous	Deleterious	Ambiguous	Beneficial
18315	b4291	4514353	4516677	fecA	1	0.0701266	0.0275473	0.0188046	0.121341	0.0475377	0.0199763	0.0094978	0.0870683	-	fecA	0.5854	0.9965	0.0035	0.9925	0.0075	Very Strong	Beneficial	Very Strong	Beneficial
17124	b3048	3190632	3191696	yqiI	4	0.0131956	0.00764963	-0.001016	0.0279893	-0.0343719	0.023682	-0.0801705	0.0121715	+	yqiI	0.3991	0.9615	0.0385	0.0775	0.9225	Strong	Beneficial	Moderate	Deleterious
18211	b4186	4413028	4414191	yjfC	1	-0.0307264	0.0355675	-0.100957	0.0364279	-0.0297377	0.0265056	-0.0809133	0.0181961	+	yjfC	0.5292	0.2085	0.7915	0.123	0.877	Ambiguous	Deleterious	Anecdotal	Deleterious
16290	b2181	2277893	2278237	yejG	10	-0.0125597	0.00637207	-0.0260337	0.000685086	0.0221532	0.0397752	-0.0543813	0.0995863	-	yejG	0.487	0.035	0.965	0.714	0.286	Strong	Deleterious	Ambiguous	Beneficial
18086	b4058	4271049	4273871	uvrA	4	0.00458462	0.00493374	-0.00545657	0.0142074	-0.00311969	0.0166313	-0.034203	0.0281911	-	uvrA	0.5608	0.8055	0.1945	0.419	0.581	Anecdotal	Beneficial	Ambiguous	Deleterious
17704	b3643	3815863	3816549	rph	10	0.00718382	0.005423	-0.00300563	0.0177487	-0.00306392	0.025474	-0.0502045	0.0454758	-	rph	0.5619	0.9185	0.0815	0.457	0.543	Moderate	Beneficial	Ambiguous	Deleterious
16981	b2901	3043662	3045101	bglA	10	0.00758232	0.00466655	-0.00114161	0.0169742	0.0584935	0.0212971	0.0181936	0.0996482	+	bglA	0.5076	0.954	0.046	0.997	0.003	Strong	Beneficial	Very Strong	Beneficial
14213	b0067	72911	74521	thiP	10	0.000950247	0.0038461	-0.00669945	0.00845425	-0.0143099	0.0181593	-0.0495205	0.0209015	-	thiP	0.5841	0.594	0.406	0.1965	0.8035	Ambiguous	Beneficial	Anecdotal	Deleterious
1937056	b4553	3725413	3725712	ysaB	1	-0.0306944	0.033376	-0.0961406	0.0348268	-0.0157207	0.0251913	-0.0628688	0.0308915	-	ysaB	0.4767	0.173	0.827	0.2625	0.7375	Anecdotal	Deleterious	Ambiguous	Deleterious
1937086	b3683	3862497	3863603	glvC	4	0.00924954	0.00645173	-0.00312556	0.0214322	-0.0274138	0.0200402	-0.0689247	0.0123158	-	glvC	0.5213	0.9255	0.0745	0.0915	0.9085	Moderate	Beneficial	Moderate	Deleterious
16225	b2118	2200279	2203911	yehI	10	-0.00105391	0.00429897	-0.00929772	0.0076799	0.00260117	0.0205267	-0.0380284	0.0435079	+	yehI	0.5078	0.409	0.591	0.5515	0.4485	Ambiguous	Deleterious	Ambiguous	Beneficial
16677	b2578	2715423	2716010	eamB	1	-0.0532928	0.0463883	-0.144295	0.0432204	-0.0454098	0.0309067	-0.112724	0.0220065	+	yfiK	0.5119	0.1335	0.8665	0.087	0.913	Anecdotal	Deleterious	Moderate	Deleterious
17970	b3931	4120416	4121747	hslU	1	-0.0535686	0.0225115	-0.0968492	-0.0113654	-0.0176677	0.0170798	-0.0512973	0.0146061	-	hslU	0.5263	0.0115	0.9885	0.1395	0.8605	Very Strong	Deleterious	Anecdotal	Deleterious
16458	b2353	2470803	2471105	tfaS	4	-0.00790646	0.00664891	-0.0210903	0.00540972	0.0306531	0.0219341	-0.0119383	0.0725538	+	tfaS	0.5361	0.133	0.867	0.924	0.076	Anecdotal	Deleterious	Moderate	Beneficial
17048	b2970	3112054	3113049	yghF	4	-0.0158883	0.00829316	-0.0323513	-0.000109711	0.0534215	0.0271873	-0.00053824	0.105403	-	yghF	0.5135	0.0235	0.9765	0.9735	0.0265	Very Strong	Deleterious	Strong	Beneficial
17934	b3894	4082772	4085822	fdoG	4	0.0055427	0.00431029	-0.00306102	0.0142398	-0.014479	0.0152201	-0.0441708	0.0145261	-	fdoG	0.551	0.8955	0.1045	0.1625	0.8375	Anecdotal	Beneficial	Anecdotal	Deleterious
17806	b3746	3929597	3931093	ravA	10	-0.00360575	0.00416915	-0.0117283	0.0046781	-0.015643	0.0201849	-0.0512635	0.0220262	-	yieN	0.497	0.1995	0.8005	0.2175	0.7825	Anecdotal	Deleterious	Ambiguous	Deleterious
16969	b2889	3033065	3033613	idi	10	0.00100688	0.00620535	-0.0112837	0.0134493	-0.0130159	0.0331541	-0.0771002	0.0515312	+	idi	0.5009	0.5645	0.4355	0.3565	0.6435	Ambiguous	Beneficial	Ambiguous	Deleterious
17973	b3934	4123431	4124456	cytR	10	0.0358088	0.00547413	0.0257484	0.0463233	0.173813	0.0259229	0.123158	0.227321	-	cytR	0.5205	1	0	1	0	Very Strong	Beneficial	Very Strong	Beneficial
17083	b3006	3151250	3151984	exbB	10	-0.00556904	0.00609451	-0.0170612	0.00569791	0.0197328	0.0302906	-0.0357552	0.073844	-	exbB	0.5306	0.167	0.833	0.742	0.258	Anecdotal	Deleterious	Ambiguous	Beneficial
14634	b0497	523261	527541	rhsD	10	-0.0046688	0.00338423	-0.0115299	0.00232287	-0.0143552	0.0163378	-0.0482454	0.0170647	+	rhsD	0.6013	0.0935	0.9065	0.184	0.816	Moderate	Deleterious	Anecdotal	Deleterious
17214	b3141	3286270	3287025	agaI	1	-0.0167002	0.0447409	-0.0987359	0.0691393	-0.0276432	0.031789	-0.0859192	0.0348798	+	agaI	0.5026	0.3595	0.6405	0.177	0.823	Ambiguous	Deleterious	Anecdotal	Deleterious
14823	b0692	716946	718265	potE	10	0.000204382	0.00581682	-0.0108099	0.0114557	-0.0384554	0.0296569	-0.0955185	0.0186517	-	potE	0.5061	0.513	0.487	0.099	0.901	Ambiguous	Beneficial	Moderate	Deleterious
14925	b0800	835248	836210	ybiB	4	0.0156373	0.0103431	-0.00459274	0.0371461	-0.0507855	0.0353377	-0.121836	0.0133602	+	ybiB	0.5566	0.9335	0.0665	0.067	0.933	Moderate	Beneficial	Moderate	Deleterious
16269	b2160	2251700	2252788	yeiI	10	-0.00299537	0.00581222	-0.0147548	0.00817546	-0.0230973	0.030437	-0.081258	0.0382241	+	yeiI	0.5179	0.303	0.697	0.232	0.768	Ambiguous	Deleterious	Ambiguous	Deleterious
17490	b3428	3564134	3566581	glgP	4	0.0075896	0.00467736	-0.00142368	0.0166818	-0.031637	0.0149376	-0.0620324	-0.00271937	-	glgP	0.5098	0.9495	0.0505	0.0155	0.9845	Moderate	Beneficial	Very Strong	Deleterious
17693	b3632	3807064	3808098	waaQ	1	-0.0166054	0.0128194	-0.0402674	0.00782846	-0.0146088	0.0113335	-0.03518	0.00614277	-	rfaQ	0.4464	0.0925	0.9075	0.1015	0.8985	Moderate	Deleterious	Anecdotal	Deleterious
16340	b2233	2340417	2344169	yfaL	4	-0.00672083	0.00642948	-0.0188088	0.00607791	0.0287893	0.020192	-0.0118662	0.0689895	-	yfaL	0.5137	0.162	0.838	0.919	0.081	Anecdotal	Deleterious	Moderate	Beneficial
17692	b3631	3805943	3807067	waaG	4	0.00282905	0.00448821	-0.0058444	0.0122091	-0.0112431	0.0136989	-0.0410936	0.0160976	-	rfaG	0.448	0.7335	0.2665	0.196	0.804	Ambiguous	Beneficial	Anecdotal	Deleterious
14468	b0330	346857	348443	prpR	4	-0.0107472	0.00838973	-0.0278143	0.0058711	0.0383736	0.0269655	-0.0173123	0.091728	-	prpR	0.552	0.103	0.897	0.914	0.086	Anecdotal	Deleterious	Moderate	Beneficial
14687	b0551	573956	574339	quuD	1	-0.00270439	0.0325981	-0.0659355	0.0616174	-0.0118317	0.0235139	-0.0575568	0.0340199	+	ybcQ	0.4297	0.471	0.529	0.305	0.695	Ambiguous	Deleterious	Ambiguous	Deleterious
17739	b3679	3858401	3860116	yidK	4	0.00480789	0.00562293	-0.00571632	0.0159486	-0.0169708	0.0178632	-0.0523796	0.0169176	-	yidK	0.535	0.8175	0.1825	0.1575	0.8425	Anecdotal	Beneficial	Anecdotal	Deleterious
17263	b3192	3337256	3337891	mlaC	4	-0.00388276	0.00677246	-0.0176193	0.00924847	0.0155917	0.0218528	-0.0265231	0.058974	-	yrbC	0.5236	0.278	0.722	0.7625	0.2375	Ambiguous	Deleterious	Ambiguous	Beneficial
17530	b3469	3606451	3608649	zntA	10	0.000650967	0.00536687	-0.00898913	0.0113021	-0.00266251	0.024012	-0.0502874	0.0458949	+	zntA	0.5825	0.5525	0.4475	0.4575	0.5425	Ambiguous	Beneficial	Ambiguous	Deleterious
17133	b3057	3203310	3204131	bacA	1	-0.02662	0.0388166	-0.105536	0.0504649	-0.0110343	0.0291797	-0.0674852	0.0440527	-	bacA	0.5243	0.2405	0.7595	0.354	0.646	Ambiguous	Deleterious	Ambiguous	Deleterious
14933	b0808	843255	845480	ybiO	4	0.00559684	0.00893087	-0.0114804	0.0233018	0.000831824	0.0286279	-0.0550972	0.0563355	-	ybiO	0.5332	0.7345	0.2655	0.51	0.49	Ambiguous	Beneficial	Ambiguous	Beneficial
17065	b2987	3134872	3136371	pitB	1	-0.0787693	0.0330572	-0.141416	-0.0157049	-0.0493702	0.0247252	-0.0969356	-0.00336591	-	pitB	0.5193	0.0055	0.9945	0.017	0.983	Very Strong	Deleterious	Very Strong	Deleterious
17129	b3053	3196801	3199641	glnE	1	0.00712742	0.0287344	-0.0470573	0.0661726	-0.0119791	0.0215289	-0.0564918	0.0310604	-	glnE	0.5597	0.595	0.405	0.2825	0.7175	Ambiguous	Beneficial	Ambiguous	Deleterious
17440	b3377	3506032	3507336	yhfT	1	0.0555451	0.0251985	0.00407304	0.104295	0.0398624	0.019758	0.00148071	0.0767137	-	yhfT	0.5303	0.9825	0.0175	0.9805	0.0195	Very Strong	Beneficial	Very Strong	Beneficial
17824	b3772	3955331	3956875	ilvA	1	0.0474809	0.0265838	-0.00429808	0.104488	0.0369995	0.0188811	-6.49752e-05	0.0766088	+	ilvA	0.5877	0.9655	0.0345	0.9745	0.0255	Strong	Beneficial	Strong	Beneficial
17466	b3403	3532818	3534440	pck	4	0.0122385	0.00582026	0.000609138	0.0236937	-0.0377744	0.018609	-0.076072	0.00128609	+	pck	0.536	0.98	0.02	0.028	0.972	Very Strong	Beneficial	Strong	Deleterious
18142	b4114	4333947	4335590	eptA	10	0.00396857	0.00439043	-0.00416737	0.0119194	-0.00475207	0.0191553	-0.041751	0.0338946	-	yjdB	0.4945	0.824	0.176	0.3955	0.6045	Anecdotal	Beneficial	Ambiguous	Deleterious
15782	b1661	1741413	1742561	cfa	10	-0.00275456	0.00720328	-0.0166588	0.0116679	-0.00657376	0.0414674	-0.0880072	0.071876	+	cfa	0.4795	0.346	0.654	0.438	0.562	Ambiguous	Deleterious	Ambiguous	Deleterious
14392	b0254	269289	270182	perR	4	0.00985216	0.00908278	-0.00871992	0.028103	-0.0348771	0.0292271	-0.0954295	0.0286666	-	perR	0.4799	0.851	0.149	0.1185	0.8815	Anecdotal	Beneficial	Anecdotal	Deleterious
16752	b2662	2792735	2794015	gabT	4	-0.0118781	0.00842789	-0.0287502	0.00567631	0.0549745	0.0275189	-0.000733958	0.10866	+	gabT	0.5933	0.086	0.914	0.9735	0.0265	Moderate	Deleterious	Strong	Beneficial
18322	b4298	4524105	4525010	yjhH	1	-0.00083652	0.0304091	-0.0604096	0.0579133	0.0153563	0.0210865	-0.02889	0.0568148	-	yjhH	0.5265	0.488	0.512	0.757	0.243	Ambiguous	Deleterious	Ambiguous	Beneficial
1936690	b4499	2197410	2200269	yehH	4	-0.00203377	0.00487044	-0.0119326	0.00754957	0.00621674	0.0166058	-0.0267128	0.0378975	+	yehH	0.5029	0.329	0.671	0.6465	0.3535	Ambiguous	Deleterious	Ambiguous	Beneficial
17431	b3368	3497828	3499201	cysG	10	0.00189289	0.00330957	-0.00501579	0.00843977	0.013663	0.0163019	-0.0177427	0.0451672	+	cysG	0.5466	0.7265	0.2735	0.798	0.202	Ambiguous	Beneficial	Ambiguous	Beneficial
17919	b3879	4069475	4070401	yihR	10	-0.00105185	0.00353246	-0.00779036	0.00561475	-0.0161799	0.014838	-0.0468073	0.0130746	-	yihR	0.4822	0.3845	0.6155	0.141	0.859	Ambiguous	Deleterious	Anecdotal	Deleterious
14473	b0335	352706	354592	prpE	4	-0.00109091	0.00839898	-0.0177194	0.0158083	0.00558314	0.0274212	-0.0501651	0.0611676	+	prpE	0.584	0.448	0.552	0.5845	0.4155	Ambiguous	Deleterious	Ambiguous	Beneficial
14285	b0139	152829	155426	htrE	10	-0.00319813	0.0022487	-0.00775461	0.00124111	0.000532264	0.0104005	-0.0200557	0.0228288	-	htrE	0.4334	0.076	0.924	0.5185	0.4815	Moderate	Deleterious	Ambiguous	Beneficial
16162	b2054	2128340	2128888	wcaF	4	0.0166107	0.012031	-0.00675677	0.0388641	-0.0479903	0.0392344	-0.121564	0.0303647	-	wcaF	0.4791	0.9135	0.0865	0.117	0.883	Moderate	Beneficial	Anecdotal	Deleterious
16951	b2871	3007510	3008706	ygeX	10	0.00101036	0.005387	-0.00983344	0.0109786	0.0349525	0.0274275	-0.0229174	0.0891748	+	ygeX	0.5363	0.574	0.426	0.8855	0.1145	Ambiguous	Beneficial	Anecdotal	Beneficial
16147	b2039	2110138	2111019	rfbA	4	0.00538839	0.00573717	-0.0056245	0.0166144	-0.0273277	0.0185232	-0.0639285	0.00864127	-	rfbA	0.4274	0.829	0.171	0.0675	0.9325	Anecdotal	Beneficial	Moderate	Deleterious
17810	b3750	3935288	3936253	rbsC	10	0.000905547	0.00486288	-0.00833899	0.010377	-0.00777417	0.0231914	-0.0502773	0.0362711	+	rbsC	0.5342	0.5755	0.4245	0.3685	0.6315	Ambiguous	Beneficial	Ambiguous	Deleterious
17431	b3368	3497828	3499201	cysG	1	0.0144692	0.0208329	-0.0268913	0.0557956	0.013663	0.0163019	-0.0177427	0.0451672	+	cysG	0.5466	0.755	0.245	0.798	0.202	Ambiguous	Beneficial	Ambiguous	Beneficial
14658	b0521	550439	551332	ybcF	1	0.0556597	0.0519475	-0.0561852	0.162098	0.0449051	0.0376306	-0.0336884	0.117738	+	ybcF	0.5694	0.8585	0.1415	0.882	0.118	Anecdotal	Beneficial	Anecdotal	Beneficial
17880	b3832	4017333	4018760	rmuC	1	-0.0690893	0.0237964	-0.114569	-0.0259215	-0.0695938	0.0173001	-0.104895	-0.0368423	+	rmuC	0.5308	0.001	0.999	0	1	Very Strong	Deleterious	Very Strong	Deleterious
17623	b3562	3726924	3727361	yiaA	10	0.00162973	0.00377602	-0.00580395	0.00868353	-0.00903104	0.0161064	-0.0444503	0.022264	-	yiaA	0.411	0.664	0.336	0.278	0.722	Ambiguous	Beneficial	Ambiguous	Deleterious
14252	b0106	114522	115724	hofC	4	-0.00186799	0.00745364	-0.0173748	0.0137629	0.010373	0.0249934	-0.0369369	0.061971	-	hofC	0.5195	0.406	0.594	0.6795	0.3205	Ambiguous	Deleterious	Ambiguous	Beneficial
15120	b0996	1058084	1059256	torC	1	-0.0171061	0.0475235	-0.10408	0.0752749	-0.0129609	0.0318477	-0.0738552	0.0533524	+	torC	0.5124	0.3585	0.6415	0.345	0.655	Ambiguous	Deleterious	Ambiguous	Deleterious
17438	b3375	3504052	3504783	frlR	1	-0.0653444	0.0357022	-0.13716	0.00574111	-0.0543871	0.0261745	-0.105467	-0.00225142	+	yhfR	0.5096	0.0375	0.9625	0.0215	0.9785	Strong	Deleterious	Very Strong	Deleterious
15066	b0942	1002889	1003431	ycbU	1	0.0385012	0.0540498	-0.0713865	0.147038	0.0194831	0.0384483	-0.056076	0.100428	+	ycbU	0.4715	0.7565	0.2435	0.6995	0.3005	Ambiguous	Beneficial	Ambiguous	Beneficial
17921	b3881	4071773	4072651	yihT	10	-0.00124339	0.00513577	-0.0115279	0.00858258	0.00959885	0.0252744	-0.0385686	0.0587661	-	yihT	0.5381	0.402	0.598	0.655	0.345	Ambiguous	Deleterious	Ambiguous	Beneficial
14594	b0457	477067	478617	pdeB	1	0.00539444	0.0238179	-0.0468872	0.0551532	-0.0146104	0.0185823	-0.0496183	0.0219784	-	ylaB	0.4803	0.592	0.408	0.224	0.776	Ambiguous	Beneficial	Ambiguous	Deleterious
14911	b0786	819884	820588	ybhL	4	0.00743904	0.00781475	-0.00773682	0.0230382	-0.0144513	0.026085	-0.065469	0.0364384	+	ybhL	0.4865	0.821	0.179	0.2955	0.7045	Anecdotal	Beneficial	Ambiguous	Deleterious
17962	b3923	4113293	4113721	uspD	1	-0.00262765	0.0225083	-0.0450363	0.0398695	-0.00736259	0.0173556	-0.04084	0.0251815	+	yiiT	0.4312	0.45	0.55	0.333	0.667	Ambiguous	Deleterious	Ambiguous	Deleterious
15969	b1851	1932793	1934604	edd	10	-0.00139793	0.00530444	-0.0121301	0.00917478	-0.0486935	0.0262944	-0.104832	0.00330171	-	edd	0.5364	0.4045	0.5955	0.0355	0.9645	Ambiguous	Deleterious	Strong	Deleterious
14824	b0693	718262	720460	speF	4	0.00695764	0.00674028	-0.00623501	0.0204056	-0.0209607	0.0216001	-0.0645037	0.0222417	-	speF	0.4934	0.847	0.153	0.175	0.825	Anecdotal	Beneficial	Anecdotal	Deleterious
17693	b3632	3807064	3808098	waaQ	4	0.0041078	0.00321634	-0.00265607	0.0103106	-0.0146088	0.0113335	-0.03518	0.00614277	-	rfaQ	0.4464	0.9	0.1	0.1015	0.8985	Anecdotal	Beneficial	Anecdotal	Deleterious
17580	b3519	3669592	3671241	treF	10	-0.00324877	0.00399819	-0.0107887	0.00439566	-0.0098622	0.0176398	-0.0442523	0.0251102	+	treF	0.5394	0.2055	0.7945	0.2905	0.7095	Ambiguous	Deleterious	Ambiguous	Deleterious
14934	b0809	845741	846463	glnQ	4	-0.0044884	0.0111531	-0.0263424	0.0167015	0.0181008	0.0371114	-0.0513314	0.0882943	-	glnQ	0.5394	0.3325	0.6675	0.6785	0.3215	Ambiguous	Deleterious	Ambiguous	Beneficial
16298	b2190	NA	NA	yejO	4	0.0115232	0.00634753	-0.00142	0.0248564	-0.0322264	0.0204257	-0.0775954	0.00800078	-	yejO	0.4832	0.964	0.036	0.058	0.942	Strong	Beneficial	Moderate	Deleterious
16880	b2796	2928229	2929518	sdaC	1	0.0128553	0.0242776	-0.0363106	0.0632966	-0.00298474	0.0188353	-0.0388234	0.0353472	+	sdaC	0.5233	0.7015	0.2985	0.433	0.567	Ambiguous	Beneficial	Ambiguous	Deleterious
16880	b2796	2928229	2929518	sdaC	10	-0.00369551	0.004144	-0.0111994	0.00415819	-0.00298474	0.0188353	-0.0388234	0.0353472	+	sdaC	0.5233	0.1855	0.8145	0.433	0.567	Anecdotal	Deleterious	Ambiguous	Deleterious
14967	b0842	883673	884905	mdfA	1	0.0255852	0.0399924	-0.0572988	0.105394	0.025259	0.0280245	-0.0322596	0.0834418	+	cmr	0.5239	0.7255	0.2745	0.816	0.184	Ambiguous	Beneficial	Anecdotal	Beneficial
15101	b0978	1037740	1039284	appC	10	-0.00291968	0.00599891	-0.0146935	0.00946534	-0.02113	0.028596	-0.0792577	0.03705	+	appC	0.5405	0.324	0.676	0.227	0.773	Ambiguous	Deleterious	Ambiguous	Deleterious
16054	b1940	2015868	2016554	fliH	4	-0.0110114	0.0117029	-0.0330826	0.0119774	0.0473753	0.0387556	-0.0270323	0.122067	+	fliH	0.5706	0.1895	0.8105	0.882	0.118	Anecdotal	Deleterious	Anecdotal	Beneficial
17937	b3897	4088107	4089855	frvR	1	0.00550294	0.0152165	-0.023259	0.0339479	-0.0117606	0.0125902	-0.0361429	0.0124367	-	frvR	0.5003	0.645	0.355	0.1595	0.8405	Ambiguous	Beneficial	Anecdotal	Deleterious
15352	b1232	1287782	1288624	purU	4	-0.0110825	0.010532	-0.0323706	0.00989616	0.0407378	0.0345597	-0.0281031	0.111742	-	purU	0.4721	0.1475	0.8525	0.8805	0.1195	Anecdotal	Deleterious	Anecdotal	Beneficial
17329	b3259	3409070	3409951	prmA	10	-0.000832837	0.00643728	-0.0134674	0.0121724	0.035688	0.0365044	-0.0358743	0.109813	+	prmA	0.5431	0.454	0.546	0.8345	0.1655	Ambiguous	Deleterious	Anecdotal	Beneficial
14766	b0629	660425	661378	ybeF	1	-0.0135761	0.0279936	-0.0702298	0.0417399	0.00137424	0.0219867	-0.0392402	0.0435025	-	ybeF	0.4486	0.3135	0.6865	0.52	0.48	Ambiguous	Deleterious	Ambiguous	Beneficial
17671	b3610	3784191	3784442	grxC	1	0.0416722	0.0377862	-0.0289072	0.115097	0.00529878	0.027591	-0.0493678	0.0583747	-	grxC	0.5238	0.862	0.138	0.5775	0.4225	Anecdotal	Beneficial	Ambiguous	Beneficial
15587	b1466	1536614	1537309	narW	10	-0.0030101	0.00724269	-0.01751	0.0105656	-0.0313207	0.0403059	-0.112073	0.0441555	-	narW	0.5632	0.3435	0.6565	0.219	0.781	Ambiguous	Deleterious	Ambiguous	Deleterious
17148	b3073	3219494	3220873	patA	10	-0.00571925	0.00525819	-0.0158196	0.00429406	-0.0395858	0.0253434	-0.0894503	0.00877831	+	ygjG	0.5529	0.134	0.866	0.061	0.939	Anecdotal	Deleterious	Moderate	Deleterious
17201	b3128	3275282	3276853	garD	10	-0.00299804	0.00464159	-0.0124658	0.00603674	0.0126646	0.0221085	-0.0299297	0.0553141	+	garD	0.5286	0.249	0.751	0.7195	0.2805	Ambiguous	Deleterious	Ambiguous	Beneficial
18267	b4242	4467625	4470321	mgtA	1	0.112103	0.0223962	0.0686136	0.156026	0.0718288	0.0165128	0.0376001	0.10703	+	mgtA	0.5247	1	0	1	0	Very Strong	Beneficial	Very Strong	Beneficial
18321	b4297	4522127	4524094	yjhG	10	-0.00307616	0.00333026	-0.00920925	0.00304439	-0.0232852	0.0146492	-0.0524887	0.0039873	-	yjhG	0.5452	0.165	0.835	0.049	0.951	Anecdotal	Deleterious	Strong	Deleterious
16870	b2786	2915057	2917813	barA	10	-0.00552264	0.00243687	-0.0101928	-0.000729669	0.00202477	0.0122791	-0.0225863	0.0254591	+	barA	0.4984	0.011	0.989	0.5715	0.4285	Very Strong	Deleterious	Ambiguous	Beneficial
16582	b2483	2603847	2604794	hyfC	1	-0.050446	0.0485081	-0.14438	0.0480332	-0.0475788	0.0343419	-0.115497	0.0247594	+	hyfC	0.5369	0.1545	0.8455	0.0895	0.9105	Anecdotal	Deleterious	Moderate	Deleterious
14535	b0397	412607	415753	sbcC	10	-0.00746346	0.00460188	-0.0165701	0.00152657	-0.016068	0.0221869	-0.060147	0.0263685	-	sbcC	0.538	0.0475	0.9525	0.228	0.772	Strong	Deleterious	Ambiguous	Deleterious
16885	b2801	2934235	2935551	fucP	4	0.0033348	0.00692865	-0.0102402	0.01804	-0.00765312	0.0216157	-0.0532415	0.0349737	+	fucP	0.4768	0.6825	0.3175	0.36	0.64	Ambiguous	Beneficial	Ambiguous	Deleterious
16876	b2792	2923784	2924113	yqcC	4	-0.0314462	0.0122425	-0.055777	-0.0070255	0.111676	0.0401409	0.0362626	0.189121	-	yqcC	0.5242	0.0035	0.9965	0.9985	0.0015	Very Strong	Deleterious	Very Strong	Beneficial
15199	b1077	1133802	1134557	flgF	1	0.0671603	0.0495391	-0.0249686	0.158538	0.0229157	0.0348527	-0.0443101	0.089099	+	flgF	0.5913	0.9115	0.0885	0.737	0.263	Moderate	Beneficial	Ambiguous	Beneficial
17780	b3720	3900604	3902220	bglH	10	-0.00411258	0.00231815	-0.00891755	0.000708909	-0.0117188	0.0108201	-0.0335319	0.0115146	-	bglH	0.4515	0.0475	0.9525	0.152	0.848	Strong	Deleterious	Anecdotal	Deleterious
17579	b3518	3667791	3669188	ccp	10	0.000190922	0.00308662	-0.00537612	0.00604995	-0.0011599	0.0138817	-0.0284347	0.0242036	-	yhjA	0.4843	0.5245	0.4755	0.467	0.533	Ambiguous	Beneficial	Ambiguous	Deleterious
17576	b3515	3663890	3664618	gadW	4	-0.0124896	0.00507975	-0.0225685	-0.00282146	0.0445317	0.0169374	0.010209	0.079621	-	gadW	0.4184	0.0035	0.9965	0.9945	0.0055	Very Strong	Deleterious	Very Strong	Beneficial
14617	b0480	504914	506566	ushA	1	-0.0121341	0.0373372	-0.0867868	0.0608771	-0.0414648	0.0275991	-0.0956017	0.0123303	+	ushA	0.5088	0.364	0.636	0.07	0.93	Ambiguous	Deleterious	Moderate	Deleterious
15095	b0972	1032139	1033257	hyaA	4	-0.00377659	0.0105809	-0.0245075	0.0175089	0.0218156	0.03569	-0.0459403	0.0880886	+	hyaA	0.5612	0.364	0.636	0.732	0.268	Ambiguous	Deleterious	Ambiguous	Beneficial
18376	b4352	4587909	4588865	yjiA	1	-0.0517161	0.0300299	-0.110349	0.00731609	-0.0449147	0.0215445	-0.0875564	-0.00386375	-	yjiA	0.5465	0.0375	0.9625	0.0145	0.9855	Strong	Deleterious	Very Strong	Deleterious
15365	b1245	1303834	1304742	oppC	4	-0.0214965	0.01119	-0.0431688	-0.00135248	0.0698908	0.035549	0.00630972	0.143378	+	oppC	0.5237	0.0145	0.9855	0.984	0.016	Very Strong	Deleterious	Very Strong	Beneficial
16917	b2836	2973855	2976014	aas	1	-0.0352264	0.0331495	-0.100604	0.0305975	-0.000251354	0.0246629	-0.0485756	0.0495298	-	aas	0.5264	0.1575	0.8425	0.497	0.503	Anecdotal	Deleterious	Ambiguous	Deleterious
17782	b3722	3903720	3905597	bglF	10	0.00107061	0.00362751	-0.0064188	0.00838045	-0.0299358	0.0170316	-0.0628111	0.000557887	-	bglF	0.5117	0.6155	0.3845	0.027	0.973	Ambiguous	Beneficial	Strong	Deleterious
18293	b4268	4494623	4495186	idnK	4	0.00352841	0.00808134	-0.012982	0.0198158	-0.0143331	0.0262475	-0.0693682	0.0370922	+	idnK	0.4344	0.6605	0.3395	0.2935	0.7065	Ambiguous	Beneficial	Ambiguous	Deleterious
17160	b3085	3235960	3236463	ygjP	1	-0.0150303	0.0442497	-0.104603	0.0690929	-0.0278784	0.0316452	-0.0918178	0.0321112	+	ygjP	0.5079	0.3605	0.6395	0.1805	0.8195	Ambiguous	Deleterious	Anecdotal	Deleterious
17427	b3364	3492568	3493749	tsgA	10	0.00373076	0.00407071	-0.00427725	0.0112344	0.0267871	0.0185873	-0.0106008	0.0638421	+	tsgA	0.5186	0.8275	0.1725	0.918	0.082	Anecdotal	Beneficial	Moderate	Beneficial
17647	b3586	3752963	3754099	yiaV	4	-0.00133353	0.00511275	-0.0112134	0.00894174	0.00461967	0.016307	-0.0274702	0.039059	-	yiaV	0.5066	0.396	0.604	0.6115	0.3885	Ambiguous	Deleterious	Ambiguous	Beneficial
17575	b3514	3660414	3663527	mdtF	1	0.00316578	0.0209439	-0.0360936	0.0427834	0.00474148	0.0157016	-0.0251678	0.0338194	+	mdtF	0.5302	0.573	0.427	0.617	0.383	Ambiguous	Beneficial	Ambiguous	Beneficial
18042	b4014	4215478	4217079	aceB	4	-0.0108342	0.00824565	-0.0282991	0.00588544	0.0399223	0.028598	-0.0163644	0.0961324	+	aceB	0.5175	0.0945	0.9055	0.922	0.078	Moderate	Deleterious	Moderate	Beneficial
17913	b3873	4061165	4062145	yihM	10	-0.000384366	0.0031475	-0.00646254	0.00573823	0.0038112	0.014134	-0.0232615	0.0324576	+	yihM	0.4393	0.4455	0.5545	0.6055	0.3945	Ambiguous	Deleterious	Ambiguous	Beneficial
17474	b3411	3543167	3544045	rpnA	10	0.00157721	0.0050426	-0.00795867	0.0114783	0.0109592	0.022163	-0.032668	0.0555861	+	yhgA	0.4755	0.6265	0.3735	0.698	0.302	Ambiguous	Beneficial	Ambiguous	Beneficial
14152	b0007	6529	7959	yaaJ	10	0.0118295	0.0051086	0.00261523	0.0211214	0.0461169	0.0241308	-0.000751493	0.0954041	-	yaaJ	0.5332	0.9915	0.0085	0.9735	0.0265	Very Strong	Beneficial	Strong	Beneficial
15604	b1483	1557112	1558038	ddpF	1	0.0518794	0.0522378	-0.0572685	0.155825	0.0117093	0.0359187	-0.0645192	0.0834012	-	ddpF	0.5458	0.8365	0.1635	0.6345	0.3655	Anecdotal	Beneficial	Ambiguous	Beneficial
16642	b2543	2673346	2673768	yphA	1	-0.053155	0.0499169	-0.152241	0.0466717	-0.0179591	0.0367335	-0.088953	0.0511857	+	yphA	0.4965	0.1475	0.8525	0.3165	0.6835	Anecdotal	Deleterious	Ambiguous	Deleterious
1937010	b3406	3536812	3537288	greB	4	-0.00631503	0.00972696	-0.0252818	0.0128347	0.0248077	0.0311471	-0.0375834	0.0867657	+	greB	0.499	0.2625	0.7375	0.783	0.217	Ambiguous	Deleterious	Ambiguous	Beneficial
17894	b3848	4032492	4033106	yigZ	10	-0.000383069	0.00471622	-0.0098356	0.0088291	0.00657484	0.0234643	-0.0370839	0.0532727	+	yigZ	0.5561	0.4665	0.5335	0.6135	0.3865	Ambiguous	Deleterious	Ambiguous	Beneficial
15224	b1102	1159362	1161551	fhuE	4	-0.000708699	0.00706066	-0.0142947	0.0134838	-0.00276586	0.023028	-0.0473235	0.0414267	-	fhuE	0.5	0.4635	0.5365	0.445	0.555	Ambiguous	Deleterious	Ambiguous	Deleterious
17752	b3693	3873596	3874474	dgoK	4	0.00888635	0.00752727	-0.00710243	0.0231378	-0.0220745	0.0251102	-0.0685366	0.0287609	-	dgoK	0.5415	0.87	0.13	0.1935	0.8065	Anecdotal	Beneficial	Anecdotal	Deleterious
17961	b3922	4112967	4113266	yiiS	10	0.00225752	0.00365812	-0.00475047	0.00919669	0.015763	0.0164442	-0.017624	0.0467532	+	yiiS	0.4633	0.7355	0.2645	0.832	0.168	Ambiguous	Beneficial	Anecdotal	Beneficial
1936925	b3078	3226234	3227667	ygjI	4	-0.00717186	0.00447168	-0.0157397	0.00154631	0.0246189	0.0145974	-0.00515633	0.0530011	+	ygjI	0.4965	0.055	0.945	0.9505	0.0495	Moderate	Deleterious	Strong	Beneficial
14534	b0396	411297	412481	araJ	10	-0.000731233	0.00410965	-0.00863895	0.00719477	0.025416	0.0187632	-0.0105617	0.061341	-	araJ	0.5072	0.4315	0.5685	0.9145	0.0855	Ambiguous	Deleterious	Moderate	Beneficial
17599	b3538	3698214	3699893	bcsG	4	0.00738204	0.00547819	-0.00381129	0.0175854	-0.015981	0.0186813	-0.0502226	0.019258	+	bcsG	0.5268	0.902	0.098	0.1805	0.8195	Moderate	Beneficial	Anecdotal	Deleterious
17673	b3612	3785260	3786804	gpmM	1	-0.0348118	0.0210077	-0.0791419	0.00852094	-0.0326679	0.015985	-0.0656777	-0.000299633	+	gpmI	0.5346	0.0465	0.9535	0.0245	0.9755	Strong	Deleterious	Very Strong	Deleterious
16269	b2160	2251700	2252788	yeiI	4	0.00757131	0.00959995	-0.0107328	0.0257534	-0.0230973	0.030437	-0.081258	0.0382241	+	yeiI	0.5179	0.784	0.216	0.232	0.768	Ambiguous	Beneficial	Ambiguous	Deleterious
17610	b3550	3713652	3714092	yiaC	4	-0.00525028	0.00919729	-0.02411	0.0119855	0.0168681	0.0292529	-0.0378147	0.0785401	+	yiaC	0.5215	0.2845	0.7155	0.726	0.274	Ambiguous	Deleterious	Ambiguous	Beneficial
16906	b2825	2963153	2963716	ppdB	4	0.0201083	0.0107678	0.000143732	0.0401274	-0.0693387	0.0345516	-0.137888	-0.00270037	-	ppdB	0.523	0.9755	0.0245	0.0215	0.9785	Very Strong	Beneficial	Very Strong	Deleterious
18065	b4037	4249554	4250474	malM	10	-0.00430218	0.0051954	-0.0145848	0.00561921	0.0392828	0.0244324	-0.0107373	0.0933494	+	malM	0.5342	0.2	0.8	0.94	0.06	Anecdotal	Deleterious	Moderate	Beneficial
17460	b3397	3525589	3526149	nudE	1	-0.0516254	0.0362951	-0.120471	0.0165885	-0.0158433	0.0246761	-0.0651081	0.0319538	-	nudE	0.508	0.0785	0.9215	0.263	0.737	Moderate	Deleterious	Ambiguous	Deleterious
16328	b2220	2321866	2323251	atoC	4	0.0218324	0.00785929	0.00661649	0.0377125	-0.0764587	0.0260868	-0.12778	-0.0233988	+	atoC	0.4899	0.997	0.003	0.001	0.999	Very Strong	Beneficial	Very Strong	Deleterious
14198	b0052	52427	53416	pdxA	4	-0.00299169	0.00819603	-0.0190698	0.0129274	0.00808306	0.0268389	-0.0444758	0.0622512	-	pdxA	0.5636	0.3555	0.6445	0.609	0.391	Ambiguous	Deleterious	Ambiguous	Beneficial
17861	b3812	3997183	3997899	yigB	10	0.00200056	0.00600181	-0.00998034	0.0132269	0.0812049	0.0329754	0.0193383	0.143187	+	yigB	0.5579	0.642	0.358	0.997	0.003	Ambiguous	Beneficial	Very Strong	Beneficial
1936934	b4470	3255341	3256651	cyuA	1	-0.12037	0.0404509	-0.198195	-0.0420395	-0.0748175	0.0291981	-0.131936	-0.0161207	-	yhaM	0.569	0.0015	0.9985	0.0045	0.9955	Very Strong	Deleterious	Very Strong	Deleterious
14720	b0584	610254	612494	fepA	1	0.0375788	0.0360579	-0.0340266	0.112514	0.0238912	0.0264418	-0.0253435	0.0753348	-	fepA	0.5408	0.8495	0.1505	0.816	0.184	Anecdotal	Beneficial	Anecdotal	Beneficial
16876	b2792	2923784	2924113	yqcC	10	0.00700283	0.00705372	-0.00752188	0.0212703	0.111676	0.0401409	0.0362626	0.189121	-	yqcC	0.5242	0.844	0.156	0.9985	0.0015	Anecdotal	Beneficial	Very Strong	Beneficial
16738	b2647	2778146	2782726	ypjA	1	0.033151	0.014964	0.00274175	0.0626047	-0.000322952	0.0121539	-0.0244751	0.024938	-	ypjA	0.492	0.982	0.018	0.4855	0.5145	Very Strong	Beneficial	Ambiguous	Deleterious
14824	b0693	718262	720460	speF	10	-0.00361511	0.0046406	-0.0127695	0.00535896	-0.0209607	0.0216001	-0.0645037	0.0222417	-	speF	0.4934	0.2125	0.7875	0.175	0.825	Ambiguous	Deleterious	Anecdotal	Deleterious
1937137	b3800	3982958	3984193	aslB	10	-0.00497577	0.00527786	-0.0154477	0.00516007	-0.0320604	0.0267956	-0.081165	0.0193988	+	aslB	0.5267	0.18	0.82	0.1155	0.8845	Anecdotal	Deleterious	Anecdotal	Deleterious
17781	b3721	3902289	3903701	bglB	1	0.0705121	0.0188016	0.0342688	0.106529	0.0382488	0.0142809	0.00887779	0.0663534	-	bglB	0.4855	1	0	0.995	0.005	Very Strong	Beneficial	Very Strong	Beneficial
17618	b3557	3720680	3721201	insJ	1	0.0574267	0.0406296	-0.0221129	0.137189	0.0370485	0.029183	-0.0206528	0.094795	+	insJ	0.4617	0.9135	0.0865	0.8985	0.1015	Moderate	Beneficial	Anecdotal	Beneficial
14760	b0623	657292	657501	cspE	10	-0.00529102	0.00726864	-0.0200751	0.00951449	-0.0410229	0.0498585	-0.129953	0.0545211	+	cspE	0.4381	0.2475	0.7525	0.2065	0.7935	Ambiguous	Deleterious	Ambiguous	Deleterious
16426	b2319	2435636	2436649	usg	4	0.0100534	0.0116242	-0.013977	0.034128	-0.0326716	0.0389369	-0.111983	0.0437525	-	usg	0.5493	0.7995	0.2005	0.2225	0.7775	Ambiguous	Beneficial	Ambiguous	Deleterious
18289	b4264	4490141	4491139	idnR	1	0.0186213	0.0281404	-0.0348041	0.0734683	0.0205688	0.0208698	-0.0178712	0.0627208	-	idnR	0.4705	0.7525	0.2475	0.8425	0.1575	Ambiguous	Beneficial	Anecdotal	Beneficial
17549	b3488	3630968	3632590	yhiJ	1	0.0209901	0.0327421	-0.0452436	0.0873487	-0.00263894	0.0271182	-0.0541304	0.0504046	-	yhiJ	0.3746	0.7305	0.2695	0.457	0.543	Ambiguous	Beneficial	Ambiguous	Deleterious
18004	b3965	4162170	4163270	trmA	4	0.00619099	0.00578348	-0.00508564	0.0173138	-0.00921143	0.0195666	-0.0465388	0.0285304	-	trmA	0.5086	0.8575	0.1425	0.3215	0.6785	Anecdotal	Beneficial	Ambiguous	Deleterious
17291	b3220	3367827	3368954	yhcG	10	-0.00404485	0.00495055	-0.0132345	0.0057217	-0.00186473	0.0231636	-0.0488827	0.0424454	+	yhcG	0.4938	0.211	0.789	0.4725	0.5275	Ambiguous	Deleterious	Ambiguous	Deleterious
17869	b3821	4004862	4005731	pldA	10	-0.00543835	0.00466712	-0.0144993	0.00325328	-0.0532598	0.0219592	-0.0965483	-0.0113023	+	pldA	0.5126	0.108	0.892	0.0065	0.9935	Anecdotal	Deleterious	Very Strong	Deleterious
17443	b3380	3508587	3509813	yhfW	1	0.00678245	0.0280418	-0.0458297	0.0604005	0.00502683	0.0195902	-0.0369411	0.0452752	-	yhfW	0.5412	0.591	0.409	0.604	0.396	Ambiguous	Beneficial	Ambiguous	Beneficial
18346	b4322	4551636	4552820	uxuA	4	0.00571088	0.00741608	-0.00976848	0.0201771	-0.018797	0.0247245	-0.0682358	0.0309247	+	uxuA	0.5435	0.7695	0.2305	0.226	0.774	Ambiguous	Beneficial	Ambiguous	Deleterious
17253	b3182	3328963	3330396	dacB	1	-0.0376222	0.0264386	-0.0872113	0.0145837	-0.0141014	0.0191068	-0.0518839	0.0223918	+	dacB	0.5314	0.075	0.925	0.2215	0.7785	Moderate	Deleterious	Ambiguous	Deleterious
16377	b2270	2383995	2385722	yfbK	4	0.00715341	0.00571007	-0.0040386	0.0181295	-0.0191738	0.0184975	-0.0548587	0.0165603	-	yfbK	0.4722	0.8965	0.1035	0.1445	0.8555	Anecdotal	Beneficial	Anecdotal	Deleterious
18320	b4296	4520671	4522020	yjhF	1	-0.0238084	0.0185119	-0.0601192	0.0143217	-0.0273496	0.0150812	-0.0566626	0.00281676	-	yjhF	0.4904	0.1095	0.8905	0.041	0.959	Anecdotal	Deleterious	Strong	Deleterious
17178	b3103	3252304	3252669	yhaH	4	-0.000163654	0.00822373	-0.0162431	0.0166152	0.00506919	0.0266485	-0.0470166	0.0571569	+	yhaH	0.5191	0.4885	0.5115	0.5775	0.4225	Ambiguous	Deleterious	Ambiguous	Beneficial
17780	b3720	3900604	3902220	bglH	4	0.0054139	0.00348047	-0.00144458	0.012147	-0.0117188	0.0108201	-0.0335319	0.0115146	-	bglH	0.4515	0.9395	0.0605	0.152	0.848	Moderate	Beneficial	Anecdotal	Deleterious
18373	b4349	4581459	4583048	hsdM	4	0.00902191	0.00691207	-0.00409061	0.0220331	-0.0279255	0.0215239	-0.0717059	0.0140047	-	hsdM	0.5484	0.9005	0.0995	0.106	0.894	Moderate	Beneficial	Anecdotal	Deleterious
17393	b3330	3461974	3462351	gspI	10	-0.000108583	0.00516819	-0.0102389	0.0100219	-0.0458952	0.0260571	-0.0932879	0.00338257	+	yheH	0.4788	0.488	0.512	0.033	0.967	Ambiguous	Deleterious	Strong	Deleterious
14521	b0383	401747	403162	phoA	1	-0.0786853	0.0302805	-0.139185	-0.0227518	-0.0340312	0.0228596	-0.0777147	0.0109431	+	phoA	0.5339	0.0045	0.9955	0.0675	0.9325	Very Strong	Deleterious	Moderate	Deleterious
15975	b1857	1941651	1942583	znuA	4	-0.0055359	0.011114	-0.0276473	0.0158768	0.022015	0.0357166	-0.0507273	0.0930036	-	yebL	0.4909	0.3145	0.6855	0.7425	0.2575	Ambiguous	Deleterious	Ambiguous	Beneficial
16569	b2470	2587595	2590708	acrD	4	0.00253363	0.00654189	-0.00968502	0.0155706	0.000676405	0.020502	-0.0401531	0.0410157	+	acrD	0.5446	0.648	0.352	0.511	0.489	Ambiguous	Beneficial	Ambiguous	Beneficial
16275	b2166	2258355	2259296	psuK	4	0.00975597	0.00922534	-0.00882313	0.0281391	-0.00910636	0.0294927	-0.0693279	0.0513467	-	yeiC	0.4703	0.846	0.154	0.3755	0.6245	Anecdotal	Beneficial	Ambiguous	Deleterious
16884	b2800	2933041	2933688	fucA	1	0.0258052	0.0376352	-0.0482571	0.0986352	0.0289314	0.0292821	-0.0228077	0.0826007	-	fucA	0.4907	0.7495	0.2505	0.8465	0.1535	Ambiguous	Beneficial	Anecdotal	Beneficial
17433	b3370	3499910	3501247	frlA	1	0.0288522	0.0235931	-0.0170912	0.077488	-0.020525	0.0188722	-0.0592588	0.0145454	+	yhfM	0.5463	0.88	0.12	0.1265	0.8735	Anecdotal	Beneficial	Anecdotal	Deleterious
1936210	b0077	85630	87354	ilvI	4	-0.00997145	0.00620086	-0.0224053	0.00211275	0.0309021	0.0211165	-0.00973407	0.0711152	+	ilvI	0.5293	0.0625	0.9375	0.934	0.066	Moderate	Deleterious	Moderate	Beneficial
17588	b3527	3680444	3681940	yhjJ	4	-0.00398544	0.0044088	-0.0121552	0.00425922	0.0112787	0.0146296	-0.0162198	0.0416579	-	yhjJ	0.5344	0.1855	0.8145	0.7735	0.2265	Anecdotal	Deleterious	Ambiguous	Beneficial
16343	b2236	2348514	2348768	yfaE	1	0.0659322	0.0643178	-0.0636528	0.187906	0.044706	0.0468882	-0.0482463	0.136118	+	yfaE	0.5608	0.8385	0.1615	0.823	0.177	Anecdotal	Beneficial	Anecdotal	Beneficial
14178	b0033	30817	34038	carB	4	0.00370854	0.00572578	-0.00786262	0.0150236	-0.01274	0.0189216	-0.0494889	0.0252634	+	carB	0.5627	0.7375	0.2625	0.254	0.746	Ambiguous	Beneficial	Ambiguous	Deleterious
17931	b3891	4080299	4081228	fdhE	1	0.00263132	0.0283273	-0.05557	0.0583247	-0.0279129	0.0207689	-0.0725002	0.0134548	-	fdhE	0.5462	0.535	0.465	0.092	0.908	Ambiguous	Beneficial	Moderate	Deleterious
17245	b3173	3319988	3321613	yhbX	4	-0.000518721	0.00315275	-0.00677494	0.005783	0.00695959	0.0107378	-0.0148937	0.0292664	-	yhbX	0.4305	0.4395	0.5605	0.743	0.257	Ambiguous	Deleterious	Ambiguous	Beneficial
1936963	b4569	NA	NA	yhcE	1	-0.0348366	0.0341417	-0.103318	0.0325444	-0.023433	0.0259428	-0.0722487	0.0277297	+	yhcE	0.4632	0.1405	0.8595	0.181	0.819	Anecdotal	Deleterious	Anecdotal	Deleterious
1937129	b3788	3972522	3973589	rffG	4	-0.00867675	0.00576006	-0.019152	0.00242802	0.0277185	0.0180747	-0.00564145	0.0615219	+	rffG	0.5375	0.0685	0.9315	0.942	0.058	Moderate	Deleterious	Moderate	Beneficial
1937137	b3800	3982958	3984193	aslB	4	0.0105606	0.00785551	-0.00578628	0.02555	-0.0320604	0.0267956	-0.081165	0.0193988	+	aslB	0.5267	0.901	0.099	0.1155	0.8845	Moderate	Beneficial	Anecdotal	Deleterious
17421	b3358	3486791	3488893	yhfK	1	-0.0239409	0.0156306	-0.0542669	0.00603706	-0.0298099	0.0123528	-0.0540931	-0.00469416	+	yhfK	0.5278	0.06	0.94	0.01	0.99	Moderate	Deleterious	Very Strong	Deleterious
17401	b3338	3467160	3469853	chiA	10	-0.00536166	0.00241893	-0.0102522	-0.000679144	-0.0235028	0.0114733	-0.0470224	-0.00093895	-	chiA	0.5037	0.012	0.988	0.02	0.98	Very Strong	Deleterious	Very Strong	Deleterious
17481	b3418	3553085	3555790	malT	1	0.020708	0.0227971	-0.024062	0.0660199	0.00540596	0.0177283	-0.0274671	0.0383095	+	malT	0.541	0.818	0.182	0.6245	0.3755	Anecdotal	Beneficial	Ambiguous	Beneficial
1937025	b3460	3598555	3599658	livJ	1	-0.0277071	0.0277811	-0.0832593	0.0256966	-0.0118563	0.0221488	-0.0513854	0.0294416	-	livJ	0.5444	0.164	0.836	0.296	0.704	Anecdotal	Deleterious	Ambiguous	Deleterious
18048	b4020	4227731	4229362	yjbB	10	-0.00247221	0.00473143	-0.0115245	0.00665766	-0.0103497	0.0214761	-0.0520771	0.0322138	+	yjbB	0.5533	0.3	0.7	0.316	0.684	Ambiguous	Deleterious	Ambiguous	Deleterious
16283	b2174	2268854	2269567	lpxT	4	0.0223671	0.00974576	0.00346194	0.0404787	-0.0703981	0.029915	-0.130563	-0.00925776	+	b2174	0.4412	0.989	0.011	0.0125	0.9875	Very Strong	Beneficial	Very Strong	Deleterious
15420	b1300	1362743	1364230	puuC	10	0.000167884	0.00766358	-0.0140707	0.01465	0.0294549	0.0410334	-0.0468908	0.110455	+	puuC	0.5733	0.508	0.492	0.7635	0.2365	Ambiguous	Beneficial	Ambiguous	Beneficial
16925	b2844	2984411	2985592	yqeF	1	0.0459604	0.0356462	-0.0211228	0.117356	0.0198769	0.0268596	-0.0321037	0.0712838	-	yqeF	0.5355	0.9055	0.0945	0.7705	0.2295	Moderate	Beneficial	Ambiguous	Beneficial
15139	b1015	1079305	1080813	putP	10	0.0023013	0.00572214	-0.00866407	0.0135068	-0.00631622	0.0270248	-0.0581427	0.049592	+	putP	0.5368	0.658	0.342	0.4075	0.5925	Ambiguous	Beneficial	Ambiguous	Deleterious
14826	b0694	721056	721733	kdpE	1	0.056198	0.0436421	-0.0292807	0.148595	0.0253733	0.0311141	-0.0339606	0.0905357	-	kdpE	0.5664	0.886	0.114	0.7925	0.2075	Anecdotal	Beneficial	Ambiguous	Beneficial
1937086	b3683	3862497	3863603	glvC	10	-0.0052536	0.00426629	-0.0139283	0.00326072	-0.0274138	0.0200402	-0.0689247	0.0123158	-	glvC	0.5213	0.11	0.89	0.0915	0.9085	Anecdotal	Deleterious	Moderate	Deleterious
14980	b0855	894991	896124	potG	4	-0.011192	0.00920764	-0.0303124	0.00792942	0.0465293	0.031569	-0.0149374	0.109546	+	potG	0.552	0.1185	0.8815	0.9265	0.0735	Anecdotal	Deleterious	Moderate	Beneficial
16260	b2151	2240628	2241668	galS	10	0.00220229	0.00613675	-0.00902661	0.0141635	0.000136885	0.0299921	-0.0590721	0.0623241	-	galS	0.5245	0.6335	0.3665	0.5025	0.4975	Ambiguous	Beneficial	Ambiguous	Beneficial
16029	b1915	1995818	1996042	yecF	1	-0.0406844	0.0511672	-0.137876	0.0535778	-0.0349845	0.0352091	-0.103139	0.0300451	+	yecF	0.48	0.2195	0.7805	0.1585	0.8415	Ambiguous	Deleterious	Anecdotal	Deleterious
16996	b2917	3060850	3062994	scpA	10	-0.00827212	0.00443263	-0.0170516	0.000962014	-0.0117648	0.0206261	-0.0530927	0.0282956	+	yliK	0.5497	0.0355	0.9645	0.273	0.727	Strong	Deleterious	Ambiguous	Deleterious
14177	b0032	29651	30799	carA	1	-0.0159209	0.0460123	-0.104555	0.076246	-0.0202782	0.0344584	-0.0841262	0.0449836	+	carA	0.5335	0.3695	0.6305	0.305	0.695	Ambiguous	Deleterious	Ambiguous	Deleterious
17960	b3921	4112315	4112755	yiiR	10	0.0108848	0.00577203	-0.000240918	0.0213988	0.0727463	0.0273028	0.0207835	0.124983	+	yiiR	0.4943	0.972	0.028	0.998	0.002	Strong	Beneficial	Very Strong	Beneficial
16439	b2332	2449228	2450049	yfcO	4	0.00489991	0.00739296	-0.00972194	0.0182543	-0.00832391	0.0239739	-0.0548776	0.0395858	-	b2332	0.455	0.741	0.259	0.368	0.632	Ambiguous	Beneficial	Ambiguous	Deleterious
17888	b3842	4024333	4024821	rfaH	10	-0.00600953	0.00583241	-0.0176422	0.00578535	-0.12321	0.028481	-0.181446	-0.0669171	-	rfaH	0.4969	0.1505	0.8495	0	1	Anecdotal	Deleterious	Very Strong	Deleterious
18155	b4127	4352085	4352357	yjdJ	4	0.0024702	0.0088982	-0.015731	0.0206108	0.000761483	0.0293976	-0.0580373	0.0604742	+	yjdJ	0.4103	0.5975	0.4025	0.508	0.492	Ambiguous	Beneficial	Ambiguous	Beneficial
18159	b4131	4356470	4358617	cadA	1	-0.0241338	0.0194193	-0.0614552	0.0121292	-0.00729358	0.0145497	-0.0356376	0.020913	-	cadA	0.4758	0.103	0.897	0.306	0.694	Anecdotal	Deleterious	Ambiguous	Deleterious
18378	b4354	4589129	4591279	btsT	4	0.00195694	0.00442087	-0.00686969	0.0101914	-0.00501634	0.0143467	-0.0332555	0.0230385	-	yjiY	0.5607	0.6695	0.3305	0.347	0.653	Ambiguous	Beneficial	Ambiguous	Deleterious
17759	b3700	3880148	3881221	recF	1	0.0178438	0.0239616	-0.0309197	0.0670526	0.0235193	0.0186439	-0.0140267	0.0627052	-	recF	0.5503	0.769	0.231	0.8975	0.1025	Ambiguous	Beneficial	Anecdotal	Beneficial
17804	b3744	3927155	3928147	asnA	1	-0.00230244	0.0267987	-0.0563541	0.0503553	-0.00490095	0.0198504	-0.0436988	0.0325487	+	asnA	0.565	0.4655	0.5345	0.398	0.602	Ambiguous	Deleterious	Ambiguous	Deleterious
15223	b1101	1157869	1159302	ptsG	4	0.0107444	0.00773679	-0.00547965	0.0255337	-0.0333095	0.0254476	-0.0828776	0.0180756	+	ptsG	0.5265	0.904	0.096	0.109	0.891	Moderate	Beneficial	Anecdotal	Deleterious
16837	b2753	2876581	2877618	iap	1	-0.0238616	0.0304418	-0.0845396	0.0321902	-0.0198116	0.0216146	-0.064462	0.0213413	+	iap	0.4933	0.2095	0.7905	0.1635	0.8365	Ambiguous	Deleterious	Anecdotal	Deleterious
14222	b0076	84368	85312	leuO	1	-0.0190351	0.020727	-0.0579406	0.0203447	-0.00420063	0.0158573	-0.0348447	0.0257085	+	leuO	0.4571	0.17	0.83	0.385	0.615	Anecdotal	Deleterious	Ambiguous	Deleterious
15164	b1042	1104447	1104902	csgA	1	-0.0790001	0.0392447	-0.160227	-0.00323096	-0.0472096	0.0280728	-0.100622	0.00787722	+	csgA	0.511	0.0205	0.9795	0.0495	0.9505	Very Strong	Deleterious	Strong	Deleterious
16465	b2360	2474032	2474856	yfdQ	1	0.0415859	0.0372092	-0.0289624	0.115218	0.0236559	0.0262522	-0.0277696	0.0732447	+	yfdQ	0.457	0.8765	0.1235	0.8155	0.1845	Anecdotal	Beneficial	Anecdotal	Beneficial
17664	b3603	3777399	3779054	lldP	1	0.0103266	0.022077	-0.0366816	0.0522851	0.00717493	0.0174803	-0.027853	0.0403874	+	lldP	0.5513	0.674	0.326	0.6565	0.3435	Ambiguous	Beneficial	Ambiguous	Beneficial
15584	b1463	1534024	1534869	nhoA	10	-0.00808467	0.00663533	-0.0209021	0.0047593	-0.0294008	0.0369535	-0.105087	0.0402602	+	nhoA	0.5142	0.1105	0.8895	0.2235	0.7765	Anecdotal	Deleterious	Ambiguous	Deleterious
17877	b3829	4013053	4015314	metE	1	-0.0593256	0.0213176	-0.0999683	-0.0160744	-0.0495915	0.0168557	-0.0805557	-0.0157943	+	metE	0.5623	0.004	0.996	0.004	0.996	Very Strong	Deleterious	Very Strong	Deleterious
16397	b2290	2407561	2408778	alaA	4	0.00373452	0.00735928	-0.0102914	0.017701	-0.00286952	0.0235788	-0.0462473	0.0397757	+	yfbQ	0.5049	0.6985	0.3015	0.4565	0.5435	Ambiguous	Beneficial	Ambiguous	Deleterious
14931	b0806	841796	842056	mcbA	10	-0.000861849	0.0073629	-0.0153252	0.0133294	0.0192781	0.0458792	-0.0761639	0.109994	-	ybiM	0.5249	0.457	0.543	0.671	0.329	Ambiguous	Deleterious	Ambiguous	Beneficial
16924	b2843	2983288	2984124	kduI	4	-0.0102035	0.00773558	-0.0254282	0.00571429	0.0425438	0.0251104	-0.0081108	0.0916555	-	kduI	0.4958	0.102	0.898	0.955	0.045	Anecdotal	Deleterious	Strong	Beneficial
18373	b4349	4581459	4583048	hsdM	1	-0.0273066	0.0286027	-0.0889207	0.0302396	-0.0279255	0.0215239	-0.0717059	0.0140047	-	hsdM	0.5484	0.185	0.815	0.106	0.894	Anecdotal	Deleterious	Anecdotal	Deleterious
15166	b1044	1105414	1105725	ymdA	1	-0.0270934	0.0488918	-0.127153	0.0715716	-0.0402391	0.0335301	-0.109512	0.026482	+	ymdA	0.4359	0.285	0.715	0.115	0.885	Ambiguous	Deleterious	Anecdotal	Deleterious
16276	b2167	2259719	2261410	fruA	1	-0.0240323	0.0368218	-0.0977631	0.0515617	-0.0115479	0.0262334	-0.0626498	0.0420219	-	fruA	0.5573	0.255	0.745	0.335	0.665	Ambiguous	Deleterious	Ambiguous	Deleterious
16845	b2761	2884553	2887219	cas3	1	0.00962553	0.0180493	-0.0259351	0.0447103	-0.0102237	0.0148243	-0.0388861	0.017405	-	ygcB	0.4469	0.6935	0.3065	0.2435	0.7565	Ambiguous	Beneficial	Ambiguous	Deleterious
16870	b2786	2915057	2917813	barA	4	0.00122033	0.00355824	-0.00573803	0.00786902	0.00202477	0.0122791	-0.0225863	0.0254591	+	barA	0.4984	0.642	0.358	0.5715	0.4285	Ambiguous	Beneficial	Ambiguous	Beneficial
17912	b3872	4060447	4061157	yihL	1	0.0759118	0.0268753	0.0199689	0.128041	0.0262565	0.0209543	-0.0150733	0.0667311	+	yihL	0.4909	0.995	0.005	0.8985	0.1015	Very Strong	Beneficial	Anecdotal	Beneficial
17418	b3355	3484490	3485359	prkB	4	0.0123809	0.00648304	-1.85254e-05	0.0244076	-0.0400521	0.0209769	-0.0789191	-0.000547237	+	prkB	0.5322	0.9745	0.0255	0.0235	0.9765	Strong	Beneficial	Very Strong	Deleterious
16844	b2760	2882630	2884138	casA	10	-0.00284086	0.00368052	-0.0104739	0.0043226	-0.0103813	0.0167528	-0.0453225	0.0237676	-	ygcL	0.438	0.223	0.777	0.2625	0.7375	Ambiguous	Deleterious	Ambiguous	Deleterious
16723	b2630	2765918	2766991	rnlA	4	-0.0216562	0.00765916	-0.0369492	-0.00616968	0.0710991	0.0271648	0.0214454	0.121686	+	yfjN	0.4432	0.0015	0.9985	0.997	0.003	Very Strong	Deleterious	Very Strong	Beneficial
14704	b0568	587982	590954	nfrA	4	0.00612633	0.00655815	-0.0075188	0.0201995	-0.0288614	0.022253	-0.0726283	0.0136814	-	nfrA	0.5506	0.822	0.178	0.104	0.896	Anecdotal	Beneficial	Anecdotal	Deleterious
16775	b2686	2812616	2814154	emrB	10	0.00448741	0.00568544	-0.00656662	0.0153027	-0.00558429	0.0279357	-0.0592392	0.0488303	+	emrB	0.566	0.776	0.224	0.4185	0.5815	Ambiguous	Beneficial	Ambiguous	Deleterious
16598	b2499	2621197	2622234	purM	1	-0.0520244	0.0494651	-0.146878	0.0390664	-0.0540262	0.0336405	-0.122407	0.00658648	+	purM	0.5289	0.126	0.874	0.04	0.96	Anecdotal	Deleterious	Strong	Deleterious
17749	b3690	3869377	3870441	cbrA	1	-0.0120424	0.0333031	-0.0744719	0.050215	-0.0161025	0.0236297	-0.0625188	0.0286807	+	yidS	0.5146	0.3535	0.6465	0.229	0.771	Ambiguous	Deleterious	Ambiguous	Deleterious
17628	b3567	3732201	3733742	xylG	1	0.0125984	0.012377	-0.0117353	0.0373508	0.0103149	0.0107861	-0.012364	0.0308311	+	xylG	0.4708	0.863	0.137	0.824	0.176	Anecdotal	Beneficial	Anecdotal	Beneficial
16899	b2818	2949242	2950573	argA	4	0.0386364	0.00907669	0.020753	0.0565068	-0.127757	0.0304315	-0.18487	-0.066564	+	argA	0.5255	1	0	0	1	Very Strong	Beneficial	Very Strong	Deleterious
18085	b4057	4270658	4271014	yjbR	4	0.00796987	0.01015	-0.0112738	0.0282688	-0.0383991	0.03377	-0.103025	0.0239673	+	yjbR	0.5042	0.795	0.205	0.128	0.872	Ambiguous	Beneficial	Anecdotal	Deleterious
15168	b1046	1106355	1107776	clsC	1	0.0252787	0.0350267	-0.039651	0.0934407	-0.00948858	0.0247265	-0.0559831	0.0376727	+	ymdC	0.507	0.773	0.227	0.342	0.658	Ambiguous	Beneficial	Ambiguous	Deleterious
16824	b2740	2865101	2866465	ygbN	1	-0.0266765	0.0364162	-0.0918505	0.0408366	-0.0191356	0.0258251	-0.0684985	0.0312896	+	ygbN	0.5172	0.242	0.758	0.237	0.763	Ambiguous	Deleterious	Ambiguous	Deleterious
15237	b1115	1174092	1175165	ycfT	10	-0.00111492	0.00562058	-0.0123345	0.0101092	-0.0446537	0.0274457	-0.0995185	0.0090471	-	ycfT	0.4953	0.4185	0.5815	0.0515	0.9485	Ambiguous	Deleterious	Moderate	Deleterious
16089	b1978	2044995	2052014	yeeJ	1	0.000785988	0.0238123	-0.0457364	0.0479145	-0.0215175	0.017689	-0.0568013	0.0108545	+	yeeJ	0.4999	0.514	0.486	0.109	0.891	Ambiguous	Beneficial	Anecdotal	Deleterious
17893	b3847	4031161	4032492	pepQ	10	-0.00411924	0.00390006	-0.0118057	0.00385856	-0.0244069	0.0181132	-0.0602804	0.0108321	+	pepQ	0.5368	0.1595	0.8405	0.0855	0.9145	Anecdotal	Deleterious	Moderate	Deleterious
18246	b4221	4444112	4447891	tamB	10	-0.00110202	0.00331401	-0.00734584	0.00547264	-0.0295297	0.0142646	-0.058291	-0.00252371	+	ytfN	0.55	0.3795	0.6205	0.0165	0.9835	Ambiguous	Deleterious	Very Strong	Deleterious
16798	b2714	2838254	2839264	ascG	4	0.020418	0.00883295	0.00366142	0.0385993	-0.0590942	0.0285626	-0.117444	-0.00236896	-	ascG	0.5321	0.9915	0.0085	0.02	0.98	Very Strong	Beneficial	Very Strong	Deleterious
14586	b0448	468871	470643	mdlA	1	-0.00676549	0.0347519	-0.0712738	0.055315	-0.0127399	0.0250528	-0.0600691	0.0342079	+	mdlA	0.5403	0.4335	0.5665	0.3075	0.6925	Ambiguous	Deleterious	Ambiguous	Deleterious
17965	b3926	4115714	4117222	glpK	4	-0.000579983	0.00508592	-0.0101156	0.00862716	0.00462557	0.0162739	-0.0264351	0.0341024	-	glpK	0.5408	0.449	0.551	0.6015	0.3985	Ambiguous	Deleterious	Ambiguous	Beneficial
17490	b3428	3564134	3566581	glgP	10	0.00210934	0.00335544	-0.00444307	0.00864957	-0.031637	0.0149376	-0.0620324	-0.00271937	-	glgP	0.5098	0.741	0.259	0.0155	0.9845	Ambiguous	Beneficial	Very Strong	Deleterious
16349	b2242	2354265	2355524	glpB	10	0.0036991	0.00570687	-0.00753964	0.0149622	0.00218152	0.029965	-0.0554911	0.0589025	+	glpB	0.5587	0.737	0.263	0.534	0.466	Ambiguous	Beneficial	Ambiguous	Beneficial
16868	b2784	2911417	2913651	relA	10	-0.00891029	0.00494349	-0.0190429	0.00123853	-0.0979915	0.0238924	-0.147735	-0.0522331	-	relA	0.5378	0.045	0.955	0	1	Strong	Deleterious	Very Strong	Deleterious
17428	b3365	3494011	3496554	nirB	1	5.50212e-05	0.0242293	-0.0468394	0.0451857	0.00106959	0.0175186	-0.0349578	0.0356446	+	nirB	0.5428	0.501	0.499	0.5305	0.4695	Ambiguous	Beneficial	Ambiguous	Beneficial
16922	b2841	2980764	2982182	araE	1	-0.00470051	0.0328915	-0.0685959	0.0604021	0.0281361	0.0236919	-0.0173607	0.0761982	-	araE	0.5116	0.4485	0.5515	0.884	0.116	Ambiguous	Deleterious	Anecdotal	Beneficial
14425	b0287	302991	303605	yagU	4	0.00768973	0.00685169	-0.00656937	0.0210185	-0.0245981	0.0221598	-0.0687548	0.0215308	+	yagU	0.452	0.852	0.148	0.131	0.869	Anecdotal	Beneficial	Anecdotal	Deleterious
17064	b2986	3134131	3134823	yghT	4	0.00910326	0.00870098	-0.00758879	0.0255166	-0.0206453	0.0269516	-0.0782218	0.0358275	+	yghT	0.4747	0.848	0.152	0.225	0.775	Anecdotal	Beneficial	Ambiguous	Deleterious
17619	b3558	3721198	3722049	insK	4	0.0027767	0.00489783	-0.00695961	0.0113557	-0.0108216	0.015519	-0.0399651	0.0196283	+	insK	0.4284	0.708	0.292	0.245	0.755	Ambiguous	Beneficial	Ambiguous	Deleterious
17218	b3145	3291341	3292432	yraK	4	-0.0161618	0.00624672	-0.0282191	-0.00437319	0.0565134	0.0202147	0.0191321	0.0966974	+	yraK	0.4789	0.0015	0.9985	0.9975	0.0025	Very Strong	Deleterious	Very Strong	Beneficial
17724	b3664	3842455	3843789	adeQ	10	0.00782114	0.0028174	0.00219207	0.0132937	0.0384507	0.0136439	0.0108078	0.0642798	-	yicO	0.4831	0.9975	0.0025	0.996	0.004	Very Strong	Beneficial	Very Strong	Beneficial
14689	b0553	NA	NA	nmpC	10	-0.00741955	0.00511341	-0.0173267	0.00190654	-0.0143728	0.0225642	-0.0590319	0.0300835	-	nmpC	0.4655	0.065	0.935	0.2625	0.7375	Moderate	Deleterious	Ambiguous	Deleterious
17752	b3693	3873596	3874474	dgoK	1	-0.0035645	0.0363474	-0.0704928	0.066518	-0.0220745	0.0251102	-0.0685366	0.0287609	-	dgoK	0.5415	0.454	0.546	0.1935	0.8065	Ambiguous	Deleterious	Anecdotal	Deleterious
17428	b3365	3494011	3496554	nirB	10	3.89015e-05	0.003914	-0.00739752	0.00771792	0.00106959	0.0175186	-0.0349578	0.0356446	+	nirB	0.5428	0.5055	0.4945	0.5305	0.4695	Ambiguous	Beneficial	Ambiguous	Beneficial
15158	b1036	1100296	1100787	ycdZ	1	0.00976036	0.0484454	-0.0856272	0.109947	0.0122328	0.0345101	-0.0581022	0.0836055	+	ycdZ	0.5386	0.5825	0.4175	0.6465	0.3535	Ambiguous	Beneficial	Ambiguous	Beneficial
14701	b0565	584680	585633	ompT	1	-0.0589116	0.0227974	-0.104989	-0.0151469	-0.0349928	0.0174179	-0.0718707	-0.0017155	-	ompT	0.434	0.0035	0.9965	0.0215	0.9785	Very Strong	Deleterious	Very Strong	Deleterious
17494	b3432	3571316	3573502	glgB	1	-0.0311571	0.0220735	-0.0761314	0.0139905	-0.0495156	0.016836	-0.0826286	-0.0151394	-	glgB	0.5327	0.0875	0.9125	0.001	0.999	Moderate	Deleterious	Very Strong	Deleterious
16507	b2408	2525127	2525891	yfeN	4	0.0248982	0.00782664	0.00841484	0.0408302	-0.0840591	0.025753	-0.136832	-0.0331371	+	yfeN	0.4523	0.9975	0.0025	0.001	0.999	Very Strong	Beneficial	Very Strong	Deleterious
16228	b2120	2205695	2207974	yehM	4	0.00921842	0.00833889	-0.0080167	0.025645	-0.0384309	0.027652	-0.0908293	0.0157207	+	yehM	0.557	0.861	0.139	0.083	0.917	Anecdotal	Beneficial	Moderate	Deleterious
17608	b3548	3712236	3712934	yhjY	10	0.000690237	0.00466295	-0.00868549	0.00999471	-0.0268076	0.0230208	-0.0723753	0.0176139	-	yhjY	0.5021	0.5595	0.4405	0.122	0.878	Ambiguous	Beneficial	Anecdotal	Deleterious
17606	b3546	3708784	3710475	eptB	4	-0.00568352	0.00461551	-0.0144942	0.00329782	0.0199995	0.0154462	-0.00701695	0.0515892	-	yhjW	0.5041	0.1015	0.8985	0.9265	0.0735	Anecdotal	Deleterious	Moderate	Beneficial
17479	b3416	3547986	3550070	malQ	1	0.0613726	0.026005	0.0110004	0.11155	0.0339479	0.0197846	-0.00454506	0.0742361	-	malQ	0.5516	0.9905	0.0095	0.96	0.04	Very Strong	Beneficial	Strong	Beneficial
14258	b0112	120178	121551	aroP	10	0.00366216	0.00453902	-0.00523538	0.0129369	0.0224657	0.0218628	-0.0199603	0.0641214	-	aroP	0.5269	0.804	0.196	0.853	0.147	Anecdotal	Beneficial	Anecdotal	Beneficial
14255	b0109	117752	118645	nadC	4	0.0228755	0.00970813	0.00444538	0.0421523	-0.0737287	0.0326463	-0.135622	-0.0123291	-	nadC	0.5313	0.9915	0.0085	0.01	0.99	Very Strong	Beneficial	Very Strong	Deleterious
16183	b2075	2155263	2158385	mdtB	4	0.0210922	0.00769547	0.00589986	0.0363548	-0.078446	0.024723	-0.129038	-0.0293345	+	mdtB	0.5661	0.9965	0.0035	0.0025	0.9975	Very Strong	Beneficial	Very Strong	Deleterious
16669	b2570	2707322	2707801	rseC	10	-0.00465977	0.00613625	-0.0170522	0.00680817	0.00403197	0.0317193	-0.0594779	0.0703964	-	rseC	0.5479	0.2215	0.7785	0.5515	0.4485	Ambiguous	Deleterious	Ambiguous	Beneficial
17114	b3038	3180421	3181581	ygiC	4	-0.00134837	0.00743578	-0.0167828	0.0133371	0.00258048	0.0247637	-0.0449212	0.0511824	+	ygiC	0.5013	0.428	0.572	0.538	0.462	Ambiguous	Deleterious	Ambiguous	Beneficial
17914	b3874	4062247	4063512	yihN	4	0.00247641	0.00368318	-0.00422152	0.00956091	-0.00636893	0.0109026	-0.0286252	0.0165455	+	yihN	0.4502	0.747	0.253	0.281	0.719	Ambiguous	Beneficial	Ambiguous	Deleterious
15138	b1014	1074920	1078882	putA	1	-0.0833676	0.0277515	-0.139402	-0.026617	-0.0267079	0.0205072	-0.0661265	0.0139065	-	putA	0.5698	0.0015	0.9985	0.1045	0.8955	Very Strong	Deleterious	Anecdotal	Deleterious
18162	b4135	4362733	4363308	dicD	4	-0.0145842	0.00907649	-0.0316506	0.00356132	0.0476697	0.0296242	-0.0117488	0.104655	-	yjdC	0.5312	0.067	0.933	0.9375	0.0625	Moderate	Deleterious	Moderate	Beneficial
15735	b1614	1689852	1691360	ydgA	1	-0.179355	0.0650373	-0.299036	-0.0604537	-0.131649	0.0439211	-0.218766	-0.0482219	+	ydgA	0.4904	0.002	0.998	0.001	0.999	Very Strong	Deleterious	Very Strong	Deleterious
17677	b3616	3790320	3791345	tdh	10	-0.00814559	0.00546935	-0.0189968	0.00243875	-0.0489525	0.0274659	-0.103747	0.00501339	-	tdh	0.5146	0.0695	0.9305	0.036	0.964	Moderate	Deleterious	Strong	Deleterious
14369	b0230	250072	250827	lafU	1	-0.0561959	0.0459582	-0.146863	0.0398415	-0.0465698	0.0323966	-0.110006	0.0181832	+	mbhA	0.5278	0.115	0.885	0.0715	0.9285	Anecdotal	Deleterious	Moderate	Deleterious
18095	b4067	4283253	4284902	actP	4	0.0165326	0.00817421	-0.00117441	0.0330336	-0.0583338	0.0271065	-0.112469	-0.00492513	-	actP	0.5576	0.969	0.031	0.017	0.983	Strong	Beneficial	Very Strong	Deleterious
1937016	b3424	3560622	3561452	glpG	10	-0.00177668	0.00432077	-0.0102128	0.00631094	-0.000168672	0.0198981	-0.0382726	0.0391216	-	glpG	0.5415	0.3415	0.6585	0.495	0.505	Ambiguous	Deleterious	Ambiguous	Deleterious
17067	b2989	3138727	3139593	yghU	10	-0.00394629	0.00698664	-0.0164169	0.00924397	-0.0152469	0.0357813	-0.0843209	0.0556306	+	b2989	0.534	0.2955	0.7045	0.3335	0.6665	Ambiguous	Deleterious	Ambiguous	Deleterious
17961	b3922	4112967	4113266	yiiS	4	-0.00543209	0.00502951	-0.0149508	0.00486723	0.015763	0.0164442	-0.017624	0.0467532	+	yiiS	0.4633	0.1435	0.8565	0.832	0.168	Anecdotal	Deleterious	Anecdotal	Beneficial
1937128	b3787	3971260	3972522	wecC	10	-0.00223642	0.00394725	-0.0101185	0.00588486	-0.0582743	0.0180545	-0.093807	-0.0224008	+	rffD	0.5376	0.3015	0.6985	0	1	Ambiguous	Deleterious	Very Strong	Deleterious
18413	b4392	4630733	4632670	slt	10	-0.00145454	0.00399297	-0.00866714	0.00627217	-0.0256037	0.0193122	-0.0617023	0.0103112	+	slt	0.5454	0.364	0.636	0.0845	0.9155	Ambiguous	Deleterious	Moderate	Deleterious
16821	b2737	2862335	2863501	ygbK	10	-0.00296542	0.00578437	-0.0145445	0.0084176	-0.0259255	0.0287159	-0.0832585	0.0295391	+	ygbK	0.551	0.299	0.701	0.186	0.814	Ambiguous	Deleterious	Anecdotal	Deleterious
14429	b0291	306807	309332	ecpC	1	-0.0932388	0.0299995	-0.154204	-0.033672	-0.0472789	0.0231976	-0.0914575	-0.000685711	-	yagX	0.5527	0.001	0.999	0.0225	0.9775	Very Strong	Deleterious	Very Strong	Deleterious
17498	b3437	3577065	3577592	gntK	10	-0.00813108	0.00639307	-0.0207007	0.00434627	-0.0727243	0.0322912	-0.137345	-0.00973986	-	gntK	0.4962	0.108	0.892	0.012	0.988	Anecdotal	Deleterious	Very Strong	Deleterious
14287	b0141	156299	156883	yadN	1	0.0218546	0.0429914	-0.0568001	0.108265	0.00907844	0.0303144	-0.0460967	0.0699909	-	yadN	0.4479	0.7045	0.2955	0.6215	0.3785	Ambiguous	Beneficial	Ambiguous	Beneficial
18100	b4072	4289808	4290479	nrfC	10	0.00124794	0.00629102	-0.0106938	0.0133495	0.0342456	0.0306799	-0.0276338	0.0977129	+	nrfC	0.5789	0.5705	0.4295	0.8655	0.1345	Ambiguous	Beneficial	Anecdotal	Beneficial
17634	b3573	3741109	3741582	ysaA	10	0.0024725	0.00621305	-0.0101791	0.0146175	0.0147912	0.0317484	-0.0494012	0.0800557	-	yiaI	0.5359	0.6575	0.3425	0.675	0.325	Ambiguous	Beneficial	Ambiguous	Beneficial
17387	b3324	3455578	3456393	gspC	1	0.0184959	0.0194035	-0.0217699	0.057243	0.00857619	0.0151589	-0.022222	0.040664	+	gspC	0.424	0.817	0.183	0.7165	0.2835	Anecdotal	Beneficial	Ambiguous	Beneficial
17538	b3477	3615241	3616185	nikB	10	0.00369162	0.00448207	-0.00466976	0.0123429	-0.0171585	0.020541	-0.0588761	0.0230882	+	nikB	0.5841	0.798	0.202	0.211	0.789	Ambiguous	Beneficial	Ambiguous	Deleterious
17053	b2975	3119597	3121279	glcA	4	0.000773663	0.00531728	-0.00973069	0.0107637	0.00428874	0.0170807	-0.026784	0.0380845	-	yghK	0.5348	0.5495	0.4505	0.5825	0.4175	Ambiguous	Beneficial	Ambiguous	Beneficial
17189	b3115	3262452	3263660	tdcD	10	0.00298458	0.0029459	-0.00287204	0.00859617	-0.00011146	0.014382	-0.026672	0.027242	-	tdcD	0.483	0.8485	0.1515	0.4965	0.5035	Anecdotal	Beneficial	Ambiguous	Deleterious
14147	b0002	337	2799	thrA	1	0.0169765	0.0287051	-0.0376676	0.0760519	0.0225118	0.0203724	-0.0178825	0.0640694	+	thrA	0.5307	0.7285	0.2715	0.872	0.128	Ambiguous	Beneficial	Anecdotal	Beneficial
15126	b1002	1065585	1066826	agp	10	8.17865e-05	0.00556246	-0.0114797	0.0124375	0.0555602	0.0300923	-0.00611794	0.115703	+	agp	0.5161	0.5045	0.4955	0.9615	0.0385	Ambiguous	Beneficial	Strong	Beneficial
16677	b2578	2715423	2716010	eamB	4	0.0144514	0.00962392	-0.00570255	0.0345304	-0.0454098	0.0309067	-0.112724	0.0220065	+	yfiK	0.5119	0.9275	0.0725	0.087	0.913	Moderate	Beneficial	Moderate	Deleterious
15573	b1452	1523307	1524368	yncE	1	0.0312863	0.0529607	-0.0714847	0.124328	-0.00737009	0.0385569	-0.0799757	0.0658279	+	yncE	0.5066	0.7185	0.2815	0.424	0.576	Ambiguous	Beneficial	Ambiguous	Deleterious
16813	b2729	2852136	2853257	hypD	1	0.00627256	0.0386811	-0.0667152	0.0797874	-0.0178153	0.0275298	-0.0716043	0.0353628	+	hypD	0.5544	0.5545	0.4455	0.247	0.753	Ambiguous	Beneficial	Ambiguous	Deleterious
17759	b3700	3880148	3881221	recF	4	-0.00790915	0.00585299	-0.0192639	0.00336168	0.0235193	0.0186439	-0.0140267	0.0627052	-	recF	0.5503	0.0945	0.9055	0.8975	0.1025	Moderate	Deleterious	Anecdotal	Beneficial
17688	b3627	3802039	3803058	waaO	4	0.00611431	0.00667893	-0.00636543	0.0196821	-0.0202842	0.0212393	-0.0618079	0.0192121	-	rfaI	0.3618	0.829	0.171	0.166	0.834	Anecdotal	Beneficial	Anecdotal	Deleterious
14281	b0135	149715	150953	yadC	1	0.0256702	0.0239894	-0.0225219	0.0735083	0.00756617	0.0176949	-0.027832	0.0438444	-	yadC	0.4036	0.857	0.143	0.668	0.332	Anecdotal	Beneficial	Ambiguous	Beneficial
17490	b3428	3564134	3566581	glgP	1	-0.0676979	0.0183976	-0.101782	-0.0316057	-0.031637	0.0149376	-0.0620324	-0.00271937	-	glgP	0.5098	0	1	0.0155	0.9845	Very Strong	Deleterious	Very Strong	Deleterious
16204	b2097	2177512	2178564	fbaB	4	0.0121063	0.0106907	-0.00917743	0.0317786	-0.0408552	0.034965	-0.103985	0.0271353	-	b2097	0.5119	0.866	0.134	0.1335	0.8665	Anecdotal	Beneficial	Anecdotal	Deleterious
14894	b0769	800759	801811	ybhH	1	-0.0339701	0.0365214	-0.104668	0.0372879	-0.0409273	0.025691	-0.0917617	0.00889017	+	ybhH	0.4881	0.1865	0.8135	0.0575	0.9425	Anecdotal	Deleterious	Moderate	Deleterious
16916	b2835	2972669	2973862	lplT	1	-0.0939746	0.0390964	-0.169857	-0.0214285	-0.067337	0.0273162	-0.121065	-0.0131429	-	ygeD	0.5553	0.007	0.993	0.0065	0.9935	Very Strong	Deleterious	Very Strong	Deleterious
1937025	b3460	3598555	3599658	livJ	10	0.00132105	0.00474837	-0.00760504	0.011236	-0.0118563	0.0221488	-0.0513854	0.0294416	-	livJ	0.5444	0.6155	0.3845	0.296	0.704	Ambiguous	Beneficial	Ambiguous	Deleterious
14422	b0284	298736	300934	paoC	4	-0.00808038	0.00832806	-0.0252535	0.00814346	0.0296342	0.0261477	-0.0204838	0.0843146	-	yagR	0.5944	0.1655	0.8345	0.8705	0.1295	Anecdotal	Deleterious	Anecdotal	Beneficial
17651	b3590	3758017	3759861	selB	4	0.0102143	0.00520665	-0.000921053	0.0208427	-0.0314197	0.0182631	-0.0672649	0.00326142	-	selB	0.5637	0.9635	0.0365	0.037	0.963	Strong	Beneficial	Strong	Deleterious
15261	b1139	1198695	1199588	lit	10	-0.00688205	0.00758179	-0.0208359	0.0074235	-0.0188926	0.0434856	-0.101785	0.0646436	+	lit	0.368	0.1875	0.8125	0.335	0.665	Anecdotal	Deleterious	Ambiguous	Deleterious
18184	b4156	4383839	4385341	yjeM	4	0.00362998	0.00359228	-0.00326621	0.0108078	-0.00549862	0.0124843	-0.0280825	0.0173181	+	yjeM	0.4711	0.8465	0.1535	0.319	0.681	Anecdotal	Beneficial	Ambiguous	Deleterious
17667	b3606	3781215	3781688	trmL	4	-3.62113e-05	0.00922569	-0.0162248	0.016162	-0.00510639	0.028195	-0.0595532	0.0471247	+	yibK	0.5506	0.4975	0.5025	0.426	0.574	Ambiguous	Deleterious	Ambiguous	Deleterious
17448	b3385	3513631	3514389	gph	10	0.000169572	0.00417697	-0.00838058	0.00877609	7.59173e-05	0.0198812	-0.0377857	0.0370956	-	gph	0.5283	0.5185	0.4815	0.5005	0.4995	Ambiguous	Beneficial	Ambiguous	Beneficial
17627	b3566	3731131	3732123	xylF	4	0.00046096	0.00495612	-0.00943683	0.00963201	-0.00240149	0.0156436	-0.0335547	0.0284155	+	xylF	0.4401	0.5375	0.4625	0.444	0.556	Ambiguous	Beneficial	Ambiguous	Deleterious
17593	b3532	3690268	3692607	bcsB	1	0.0832257	0.0209969	0.0442988	0.123557	0.0453257	0.0158425	0.014624	0.0772638	-	bcsB	0.5491	1	0	0.9985	0.0015	Very Strong	Beneficial	Very Strong	Beneficial
17952	b3912	4104972	4105670	cpxR	4	0.00314763	0.00665645	-0.0103055	0.0164993	-0.0173351	0.022717	-0.0604673	0.0260181	-	cpxR	0.5136	0.678	0.322	0.23	0.77	Ambiguous	Beneficial	Ambiguous	Deleterious
16962	b2882	3024351	3025751	xanQ	1	-0.0436314	0.0274843	-0.0976517	0.0108898	-0.0362748	0.0189861	-0.0743551	0.00349229	+	ygfO	0.4889	0.0515	0.9485	0.0365	0.9635	Moderate	Deleterious	Strong	Deleterious
17739	b3679	3858401	3860116	yidK	1	-0.0233486	0.0251985	-0.0696457	0.0213741	-0.0169708	0.0178632	-0.0523796	0.0169176	-	yidK	0.535	0.1725	0.8275	0.1575	0.8425	Anecdotal	Deleterious	Anecdotal	Deleterious
17245	b3173	3319988	3321613	yhbX	1	0.0204563	0.0122502	-0.00382392	0.0448725	0.00695959	0.0107378	-0.0148937	0.0292664	-	yhbX	0.4305	0.9465	0.0535	0.743	0.257	Moderate	Beneficial	Ambiguous	Beneficial
18021	b3990	4190735	4191868	thiH	1	0.051051	0.0343557	-0.0162826	0.117307	0.0109694	0.0253318	-0.0390454	0.0623058	-	thiH	0.5503	0.925	0.075	0.6665	0.3335	Moderate	Beneficial	Ambiguous	Beneficial
16004	b1886	1971030	1972691	tar	1	-0.0766249	0.0420824	-0.157847	0.00387554	-0.0412737	0.0305541	-0.0991795	0.0163638	-	tar	0.5277	0.029	0.971	0.0815	0.9185	Strong	Deleterious	Moderate	Deleterious
17622	b3561	3725887	3726882	wecH	10	-0.00576833	0.00255488	-0.0109269	-0.000752753	-0.00947958	0.0123553	-0.0337416	0.0152639	+	yiaH	0.4679	0.0155	0.9845	0.2225	0.7775	Very Strong	Deleterious	Ambiguous	Deleterious
18148	b4120	4343369	4344790	melB	1	-0.0209492	0.0204771	-0.0639136	0.0219264	0.00954991	0.0161173	-0.0215789	0.0419324	+	melB	0.4585	0.158	0.842	0.7365	0.2635	Anecdotal	Deleterious	Ambiguous	Beneficial
17492	b3430	3568033	3569328	glgC	1	-0.00315757	0.0269483	-0.0585648	0.0497418	-0.0187353	0.0188827	-0.0588693	0.0223682	-	glgC	0.5262	0.4595	0.5405	0.1695	0.8305	Ambiguous	Deleterious	Anecdotal	Deleterious
16966	b2886	3028524	3029012	ygfS	4	-0.0116578	0.00898855	-0.0296848	0.00663176	0.0329224	0.0316179	-0.0260649	0.0954442	-	ygfS	0.5481	0.099	0.901	0.862	0.138	Moderate	Deleterious	Anecdotal	Beneficial
15303	b1181	1228815	1229276	ycgN	10	-0.0025111	0.00608941	-0.0148714	0.00949298	0.0367572	0.0318269	-0.0265959	0.099305	+	ycgN	0.4762	0.3415	0.6585	0.881	0.119	Ambiguous	Deleterious	Anecdotal	Beneficial
15087	b0963	1026557	1027015	mgsA	4	0.00981163	0.0109059	-0.00977184	0.0297051	-0.0396496	0.0335909	-0.106315	0.0245935	-	mgsA	0.5272	0.8195	0.1805	0.1235	0.8765	Anecdotal	Beneficial	Anecdotal	Deleterious
14380	b0241	259045	260100	phoE	1	-0.105879	0.0250281	-0.15533	-0.0577679	-0.0622852	0.0186055	-0.0976252	-0.0262398	-	phoE	0.447	0	1	0	1	Very Strong	Deleterious	Very Strong	Deleterious
17990	b3951	4143995	4146292	pflD	4	0.000117628	0.00532234	-0.0100423	0.0102244	-0.0030262	0.0170348	-0.0353753	0.0303822	+	pflD	0.5313	0.507	0.493	0.4245	0.5755	Ambiguous	Beneficial	Ambiguous	Deleterious
14213	b0067	72911	74521	thiP	1	-0.0302752	0.0247526	-0.0788609	0.0150362	-0.0143099	0.0181593	-0.0495205	0.0209015	-	thiP	0.5841	0.106	0.894	0.1965	0.8035	Anecdotal	Deleterious	Anecdotal	Deleterious
17777	b3717	3898022	3898609	cbrC	4	0.0119999	0.00730684	-0.00289265	0.026671	-0.0340369	0.0232836	-0.0835189	0.0126572	+	cbrC	0.4456	0.935	0.065	0.0825	0.9175	Moderate	Beneficial	Moderate	Deleterious
15027	b0903	951272	953554	pflB	10	-0.0157831	0.00468298	-0.0253295	-0.00637238	-0.112842	0.0234244	-0.158954	-0.0685646	-	pflB	0.512	0	1	0	1	Very Strong	Deleterious	Very Strong	Deleterious
14653	b0516	544057	545292	allC	10	-0.00717504	0.00427502	-0.0150233	0.00096833	0.00396969	0.0182406	-0.0314957	0.0411829	-	allC	0.5138	0.0415	0.9585	0.5805	0.4195	Strong	Deleterious	Ambiguous	Beneficial
15432	b1312	1374090	1374932	ycjP	4	0.00520756	0.0113485	-0.016891	0.0280495	-0.0041338	0.0370598	-0.0826443	0.0704214	+	ycjP	0.5279	0.68	0.32	0.448	0.552	Ambiguous	Beneficial	Ambiguous	Deleterious
16844	b2760	2882630	2884138	casA	4	0.00373932	0.00516874	-0.00624473	0.0138959	-0.0103813	0.0167528	-0.0453225	0.0237676	-	ygcL	0.438	0.766	0.234	0.2625	0.7375	Ambiguous	Beneficial	Ambiguous	Deleterious
14285	b0139	152829	155426	htrE	1	0.014999	0.0122875	-0.0103168	0.0379895	0.000532264	0.0104005	-0.0200557	0.0228288	-	htrE	0.4334	0.87	0.13	0.5185	0.4815	Anecdotal	Beneficial	Ambiguous	Beneficial
18000	b3961	4158490	4159407	oxyR	10	-0.0150429	0.00506939	-0.0247792	-0.00479842	-0.0698912	0.0229907	-0.117754	-0.0232004	+	oxyR	0.5545	0.001	0.999	0.0015	0.9985	Very Strong	Deleterious	Very Strong	Deleterious
16870	b2786	2915057	2917813	barA	1	0.0309788	0.0146218	0.00269366	0.0603659	0.00202477	0.0122791	-0.0225863	0.0254591	+	barA	0.4984	0.9845	0.0155	0.5715	0.4285	Very Strong	Beneficial	Ambiguous	Beneficial
17421	b3358	3486791	3488893	yhfK	10	-0.00624675	0.00259539	-0.0114626	-0.00107378	-0.0298099	0.0123528	-0.0540931	-0.00469416	+	yhfK	0.5278	0.007	0.993	0.01	0.99	Very Strong	Deleterious	Very Strong	Deleterious
17315	b3244	3390583	3392028	tldD	1	0.0698512	0.0280657	0.0176969	0.12034	0.0472091	0.0204222	0.00840366	0.0845207	-	tldD	0.5456	0.9955	0.0045	0.992	0.008	Very Strong	Beneficial	Very Strong	Beneficial
18378	b4354	4589129	4591279	btsT	1	-0.0058003	0.0176254	-0.041053	0.0301637	-0.00501634	0.0143467	-0.0332555	0.0230385	-	yjiY	0.5607	0.38	0.62	0.347	0.653	Ambiguous	Deleterious	Ambiguous	Deleterious
14634	b0497	523261	527541	rhsD	1	-0.00381525	0.0205631	-0.0439704	0.0338683	-0.0143552	0.0163378	-0.0482454	0.0170647	+	rhsD	0.6013	0.4275	0.5725	0.184	0.816	Ambiguous	Deleterious	Anecdotal	Deleterious
16802	b2718	2843036	2843446	hycH	1	0.0532288	0.0502024	-0.0381566	0.148047	0.0391463	0.0345809	-0.0282519	0.108569	-	hycH	0.528	0.868	0.132	0.868	0.132	Anecdotal	Beneficial	Anecdotal	Beneficial
17630	b3569	3734979	3736157	xylR	10	-0.00240708	0.00507562	-0.0117415	0.00738685	-0.0250712	0.0240972	-0.0679875	0.0214163	+	xylR	0.4877	0.316	0.684	0.1505	0.8495	Ambiguous	Deleterious	Anecdotal	Deleterious
14222	b0076	84368	85312	leuO	4	0.000211907	0.00481092	-0.00891971	0.00970431	-0.00420063	0.0158573	-0.0348447	0.0257085	+	leuO	0.4571	0.5145	0.4855	0.385	0.615	Ambiguous	Beneficial	Ambiguous	Deleterious
18320	b4296	4520671	4522020	yjhF	4	0.0084398	0.00469461	-0.00024792	0.0170759	-0.0273496	0.0150812	-0.0566626	0.00281676	-	yjhF	0.4904	0.97	0.03	0.041	0.959	Strong	Beneficial	Strong	Deleterious
16214	b2107	2186960	2187298	rcnB	4	0.00477342	0.00743208	-0.00943245	0.0190063	-0.0116337	0.0238437	-0.0576347	0.0357349	+	b2107	0.4985	0.7635	0.2365	0.3115	0.6885	Ambiguous	Beneficial	Ambiguous	Deleterious
17167	b3092	3243329	3244741	uxaC	10	-0.0064532	0.0049422	-0.015819	0.00281061	-0.0446251	0.022928	-0.088031	-0.0025982	-	uxaC	0.5428	0.0855	0.9145	0.018	0.982	Moderate	Deleterious	Very Strong	Deleterious
14310	b0164	184257	185069	yaeI	1	-0.00252282	0.0452135	-0.0951176	0.0845211	-0.00884043	0.0320006	-0.0726149	0.0501394	-	yaeI	0.5141	0.4845	0.5155	0.3875	0.6125	Ambiguous	Deleterious	Ambiguous	Deleterious
1937106	b3747	3931316	3933184	kup	10	-0.0148662	0.00341349	-0.0218585	-0.00804656	-0.0376206	0.0157391	-0.0696142	-0.0052601	+	trkD	0.5142	0	1	0.0085	0.9915	Very Strong	Deleterious	Very Strong	Deleterious
15713	b1592	1665315	1666571	clcB	1	-0.0557637	0.0491251	-0.15857	0.0390219	-0.0594855	0.0366712	-0.129797	0.0119316	+	b1592	0.5426	0.123	0.877	0.049	0.951	Anecdotal	Deleterious	Strong	Deleterious
16551	b2452	2566881	2568107	eutH	1	-0.0491131	0.0401261	-0.122332	0.0272228	-0.0519953	0.0272715	-0.105522	0.00292079	-	eutH	0.5518	0.1045	0.8955	0.0315	0.9685	Anecdotal	Deleterious	Strong	Deleterious
14396	b0258	272847	273992	ykfC	1	-0.127776	0.0427294	-0.218103	-0.0449826	-0.0979717	0.0315291	-0.157462	-0.0387593	+	ykfC	0.546	0.001	0.999	0.001	0.999	Very Strong	Deleterious	Very Strong	Deleterious
15303	b1181	1228815	1229276	ycgN	4	-0.0088084	0.00910001	-0.0284891	0.00990764	0.0367572	0.0318269	-0.0265959	0.099305	+	ycgN	0.4762	0.18	0.82	0.881	0.119	Anecdotal	Deleterious	Anecdotal	Beneficial
1937108	b3755	3940635	3941327	yieP	1	0.0976921	0.0427176	0.0136527	0.179723	0.0462843	0.0306251	-0.0157532	0.107411	-	yieP	0.4935	0.9865	0.0135	0.935	0.065	Very Strong	Beneficial	Moderate	Beneficial
14643	b0506	533011	533826	allR	1	0.0197909	0.0491778	-0.0712564	0.111009	0.00566434	0.0354568	-0.0610485	0.0695614	+	allR	0.5257	0.668	0.332	0.56	0.44	Ambiguous	Beneficial	Ambiguous	Beneficial
18152	b4124	4349315	4350034	dcuR	10	-0.00563841	0.00454285	-0.0141502	0.00297037	-0.0201831	0.0206088	-0.060774	0.0177907	-	dcuR	0.4931	0.1085	0.8915	0.148	0.852	Anecdotal	Deleterious	Anecdotal	Deleterious
14602	b0465	486536	489898	mscK	4	-0.000499705	0.00536116	-0.0117183	0.0104385	0.000799243	0.0171057	-0.0326778	0.035574	+	kefA	0.5189	0.4605	0.5395	0.518	0.482	Ambiguous	Deleterious	Ambiguous	Beneficial
1936770	b4547	2592762	2592962	ypfN	1	-0.149719	0.0602181	-0.268938	-0.0299626	-0.084389	0.0423359	-0.172276	-0.00169244	+	ypfN	0.4826	0.0075	0.9925	0.0225	0.9775	Very Strong	Deleterious	Very Strong	Deleterious
17251	b3180	3327790	3328083	yhbY	10	-0.00234716	0.00608478	-0.0149359	0.0107128	-0.0146697	0.0309085	-0.0742992	0.0451189	+	yhbY	0.4864	0.3555	0.6445	0.3225	0.6775	Ambiguous	Deleterious	Ambiguous	Deleterious
15921	b1803	1885845	1886810	yeaX	1	-0.0412045	0.0581608	-0.154261	0.0674021	-0.0373699	0.0408835	-0.116151	0.0411464	+	yeaX	0.501	0.223	0.777	0.1795	0.8205	Ambiguous	Deleterious	Anecdotal	Deleterious
16506	b2407	2524045	2524878	xapA	10	-0.000945953	0.00576863	-0.0121763	0.00964712	-0.000329874	0.0292363	-0.0558911	0.0580232	-	xapA	0.5168	0.44	0.56	0.492	0.508	Ambiguous	Deleterious	Ambiguous	Deleterious
17693	b3632	3807064	3808098	waaQ	10	-0.00171367	0.00223301	-0.00608105	0.00269477	-0.0146088	0.0113335	-0.03518	0.00614277	-	rfaQ	0.4464	0.216	0.784	0.1015	0.8985	Ambiguous	Deleterious	Anecdotal	Deleterious
17198	b3125	3271867	3272751	garR	1	0.125573	0.0391186	0.0516842	0.195665	0.0605326	0.027558	0.00892066	0.115863	-	garR	0.5299	0.9995	0.0005	0.9915	0.0085	Very Strong	Beneficial	Very Strong	Beneficial
18276	b4251	4474124	4474717	bdcR	1	-0.0294212	0.0394119	-0.103278	0.0492825	-0.0170721	0.0272062	-0.0697836	0.0373233	+	yjgJ	0.4916	0.23	0.77	0.268	0.732	Ambiguous	Deleterious	Ambiguous	Deleterious
17586	b3525	3678420	3679187	pdeH	4	0.000379116	0.0083216	-0.0166023	0.0169096	0.0101852	0.0276356	-0.04213	0.0631173	-	yhjH	0.5273	0.519	0.481	0.6475	0.3525	Ambiguous	Beneficial	Ambiguous	Beneficial
1937043	b3530	3685700	3689173	bcsC	1	0.0134353	0.0176598	-0.019691	0.047593	0.00801014	0.0133852	-0.0192532	0.0359763	-	bcsC	0.5711	0.7905	0.2095	0.73	0.27	Ambiguous	Beneficial	Ambiguous	Beneficial
16470	b2365	2477847	2479184	dsdX	4	0.018036	0.00890209	0.00207945	0.0352551	-0.0619393	0.0278558	-0.115079	-0.0106333	+	dsdX	0.4873	0.986	0.014	0.0095	0.9905	Very Strong	Beneficial	Very Strong	Deleterious
17426	b3363	3491725	3492297	ppiA	4	0.00418264	0.00717092	-0.0103958	0.0179238	-0.00930022	0.0224607	-0.0553338	0.0371076	-	ppiA	0.5113	0.7045	0.2955	0.3375	0.6625	Ambiguous	Beneficial	Ambiguous	Deleterious
16410	b2303	2421325	2421687	folX	4	-0.00164279	0.00753028	-0.0171206	0.0138711	0.00851957	0.0260872	-0.0432533	0.0583879	+	folX	0.449	0.426	0.574	0.622	0.378	Ambiguous	Deleterious	Ambiguous	Beneficial
17716	b3655	3830457	3832166	yicH	1	-0.00691598	0.0207366	-0.0466787	0.0342452	-0.0166126	0.0164517	-0.0481818	0.0148036	+	yicH	0.5421	0.3735	0.6265	0.158	0.842	Ambiguous	Deleterious	Anecdotal	Deleterious
17809	b3749	3933778	3935283	rbsA	10	-0.00413634	0.0036482	-0.0114848	0.00314768	-0.0049245	0.0179189	-0.0398417	0.0300844	+	rbsA	0.512	0.132	0.868	0.3885	0.6115	Anecdotal	Deleterious	Ambiguous	Deleterious
16367	b2260	2373648	2375003	menE	10	-0.00267606	0.00549832	-0.0129296	0.00741667	-0.0359994	0.0258781	-0.0862263	0.0165507	-	menE	0.5605	0.321	0.679	0.086	0.914	Ambiguous	Deleterious	Moderate	Deleterious
16841	b2757	2880374	2881048	casD	4	-0.00503219	0.00661982	-0.017811	0.00774303	0.0230174	0.0210273	-0.0181916	0.0630149	-	b2757	0.4815	0.2255	0.7745	0.8605	0.1395	Ambiguous	Deleterious	Anecdotal	Beneficial
15346	b1224	1279864	1283607	narG	1	-0.123689	0.0352145	-0.189968	-0.0493657	-0.0693126	0.0267436	-0.119819	-0.0193404	+	narG	0.5494	0.0005	0.9995	0.0035	0.9965	Very Strong	Deleterious	Very Strong	Deleterious
1936269	b4580	NA	NA	yaiT	10	-0.00410044	0.00362499	-0.010958	0.00246581	-0.0158943	0.0154375	-0.0464507	0.0135235	+	yaiT	0.4095	0.1195	0.8805	0.1355	0.8645	Anecdotal	Deleterious	Anecdotal	Deleterious
18270	b4245	4471460	4472395	pyrB	4	0.000963421	0.00757244	-0.0140905	0.0158038	0.0067277	0.0241821	-0.0397286	0.0541844	-	pyrB	0.5374	0.539	0.461	0.6105	0.3895	Ambiguous	Beneficial	Ambiguous	Beneficial
16204	b2097	2177512	2178564	fbaB	10	-0.00387647	0.00667664	-0.0167303	0.00856646	-0.0408552	0.034965	-0.103985	0.0271353	-	b2097	0.5119	0.287	0.713	0.1335	0.8665	Ambiguous	Deleterious	Anecdotal	Deleterious
17315	b3244	3390583	3392028	tldD	10	0.00298074	0.00427505	-0.00543086	0.0117018	0.0472091	0.0204222	0.00840366	0.0845207	-	tldD	0.5456	0.7675	0.2325	0.992	0.008	Ambiguous	Beneficial	Very Strong	Beneficial
14993	b0868	905740	906753	ybjS	10	-0.00517582	0.00574449	-0.0161355	0.0050316	-0.0425599	0.0275951	-0.0952192	0.00995306	-	b0868	0.5444	0.173	0.827	0.0585	0.9415	Anecdotal	Deleterious	Moderate	Deleterious
14537	b0399	417142	417831	phoB	1	-0.0624963	0.048432	-0.150189	0.0221608	-0.0532938	0.0334393	-0.118761	0.0069127	+	phoB	0.5449	0.087	0.913	0.052	0.948	Moderate	Deleterious	Moderate	Deleterious
17862	b3813	3997983	4000145	uvrD	4	0.00104135	0.0047283	-0.00881343	0.0104381	-0.00582156	0.0160333	-0.0383977	0.0264244	+	uvrD	0.577	0.5865	0.4135	0.349	0.651	Ambiguous	Beneficial	Ambiguous	Deleterious
18336	b4312	4540957	4541559	fimB	1	-0.0891244	0.0288563	-0.14351	-0.0312035	-0.103783	0.0235666	-0.148634	-0.0603839	+	fimB	0.4345	0.001	0.999	0	1	Very Strong	Deleterious	Very Strong	Deleterious
17526	b3465	3604393	3604989	rsmD	4	-0.00406368	0.00846249	-0.0209705	0.013137	0.0183981	0.0278427	-0.0382612	0.0731825	+	yhhF	0.5394	0.323	0.677	0.7365	0.2635	Ambiguous	Deleterious	Ambiguous	Beneficial
1937276	b4561	4508684	4508942	insM	4	0.0140454	0.0128697	-0.0105613	0.0393767	-0.0395301	0.0429121	-0.121529	0.0430766	-	insM	0.4607	0.8655	0.1345	0.177	0.823	Anecdotal	Beneficial	Anecdotal	Deleterious
17625	b3564	3727917	3729371	xylB	4	-0.00456535	0.00577998	-0.016076	0.00675486	0.0149999	0.0189167	-0.0230417	0.0505223	-	xylB	0.5478	0.2095	0.7905	0.784	0.216	Ambiguous	Deleterious	Ambiguous	Beneficial
1937059	b3570	3736353	3737177	bax	10	0.00279806	0.0047436	-0.00730205	0.0131581	0.0918369	0.0243515	0.0452392	0.143825	-	bax	0.4824	0.727	0.273	1	0	Ambiguous	Beneficial	Very Strong	Beneficial
16257	b2148	2236743	2237753	mglC	10	0.00100354	0.00570475	-0.0099014	0.0115041	-0.00054364	0.0261242	-0.052002	0.05242	-	mglC	0.5025	0.5645	0.4355	0.492	0.508	Ambiguous	Beneficial	Ambiguous	Deleterious
15138	b1014	1074920	1078882	putA	10	0.00758594	0.00408092	-0.000628334	0.0153212	-0.0267079	0.0205072	-0.0661265	0.0139065	-	putA	0.5698	0.9625	0.0375	0.1045	0.8955	Strong	Beneficial	Anecdotal	Deleterious
16910	b2829	2966188	2968434	ptsP	1	-0.0230843	0.0271306	-0.078161	0.0360818	0.0011716	0.0198236	-0.0392009	0.0429998	-	ptsP	0.5389	0.208	0.792	0.5235	0.4765	Ambiguous	Deleterious	Ambiguous	Beneficial
1936604	b1831	1914836	1915534	proQ	10	-0.0107513	0.00773602	-0.0246755	0.00409412	-0.0538081	0.0458145	-0.139385	0.0352208	-	proQ	0.5293	0.0895	0.9105	0.118	0.882	Moderate	Deleterious	Anecdotal	Deleterious
14501	b0363	382739	383935	yaiP	10	-0.00484574	0.00414112	-0.0132838	0.003143	-0.0473842	0.0190657	-0.0858206	-0.00969506	-	yaiP	0.4996	0.12	0.88	0.0065	0.9935	Anecdotal	Deleterious	Very Strong	Deleterious
14504	b0366	386207	386974	tauB	10	0.00522513	0.00555741	-0.0055241	0.0163037	0.0334533	0.0267504	-0.0172438	0.0866941	+	tauB	0.5599	0.829	0.171	0.8915	0.1085	Anecdotal	Beneficial	Anecdotal	Beneficial
15787	b1668	1747131	1748735	ydhS	1	-0.0719158	0.0509825	-0.170289	0.0266832	-0.0538285	0.0366728	-0.125982	0.0149496	+	ydhS	0.4785	0.0755	0.9245	0.0725	0.9275	Moderate	Deleterious	Moderate	Deleterious
18370	b4346	4577958	4579337	mcrB	10	0.00756087	0.0053436	-0.0035021	0.0178578	0.0400045	0.0272041	-0.0110709	0.0928731	-	mcrB	0.4036	0.9165	0.0835	0.937	0.063	Moderate	Beneficial	Moderate	Beneficial
14901	b0776	810381	811535	bioF	4	-0.00187191	0.0105726	-0.0234766	0.0187151	0.0105111	0.0353554	-0.0573039	0.0796956	+	bioF	0.5801	0.44	0.56	0.619	0.381	Ambiguous	Deleterious	Ambiguous	Beneficial
16767	b2677	2804815	2806017	proV	4	0.00422101	0.00475814	-0.00435655	0.0135442	-0.0042497	0.0153133	-0.0351377	0.0262143	+	proV	0.4904	0.8085	0.1915	0.4005	0.5995	Anecdotal	Beneficial	Ambiguous	Deleterious
16913	b2832	2970420	2971133	ygdQ	4	0.0254475	0.0104385	0.00515292	0.0461685	-0.0722125	0.0351367	-0.142041	-0.00430697	+	ygdQ	0.4986	0.995	0.005	0.0205	0.9795	Very Strong	Beneficial	Very Strong	Deleterious
14893	b0768	799622	800575	ybhD	10	-0.00317869	0.00619781	-0.0152918	0.00899002	-0.00110205	0.0335845	-0.0649629	0.0620262	-	ybhD	0.4476	0.307	0.693	0.4875	0.5125	Ambiguous	Deleterious	Ambiguous	Deleterious
16896	b2812	2945036	2945842	tcdA	1	-0.0385199	0.0410681	-0.117533	0.0444342	-0.04056	0.0307618	-0.0979239	0.0148869	-	ygdL	0.5465	0.1855	0.8145	0.0775	0.9225	Anecdotal	Deleterious	Moderate	Deleterious
15024	b0900	948660	949568	ycaN	10	-0.0111561	0.00489117	-0.0208965	-0.00192352	0.0266705	0.0244678	-0.0194722	0.0718265	-	ycaN	0.4664	0.008	0.992	0.8615	0.1385	Very Strong	Deleterious	Anecdotal	Beneficial
14710	b0574	597479	598702	cusB	1	-0.095744	0.0367807	-0.171688	-0.0240355	-0.0513449	0.0269721	-0.102468	0.00145127	+	cusB	0.5572	0.006	0.994	0.0325	0.9675	Very Strong	Deleterious	Strong	Deleterious
16886	b2802	2935584	2937359	fucI	10	0.00720607	0.00507529	-0.00214213	0.016892	-0.0109346	0.0236893	-0.0550598	0.0305438	+	fucI	0.545	0.9375	0.0625	0.3295	0.6705	Moderate	Beneficial	Ambiguous	Deleterious
15818	b1699	1781395	1782684	ydiS	10	-0.00285751	0.00692814	-0.0178106	0.0106961	-0.0466852	0.0428346	-0.131037	0.0404484	+	ydiS	0.5465	0.339	0.661	0.1485	0.8515	Ambiguous	Deleterious	Anecdotal	Deleterious
18409	b4388	4624895	4625863	serB	4	-0.00881416	0.00919383	-0.0258697	0.00907848	0.0269472	0.0293523	-0.0343637	0.0808446	+	serB	0.5666	0.178	0.822	0.8095	0.1905	Anecdotal	Deleterious	Anecdotal	Beneficial
17952	b3912	4104972	4105670	cpxR	10	0.00343392	0.00470611	-0.00539391	0.01232	-0.0173351	0.022717	-0.0604673	0.0260181	-	cpxR	0.5136	0.7725	0.2275	0.23	0.77	Ambiguous	Beneficial	Ambiguous	Deleterious
1936929	b3088	3238580	3239545	alx	4	0.0153121	0.00783245	0.000702893	0.0300308	-0.0463455	0.0254376	-0.0944169	0.0033583	+	alx	0.5404	0.9795	0.0205	0.0355	0.9645	Very Strong	Beneficial	Strong	Deleterious
15893	b1775	1858850	1860229	ydjK	4	0.00914984	0.00817507	-0.00699366	0.0263729	-0.0245496	0.0265049	-0.0798157	0.0269172	-	ydjK	0.492	0.874	0.126	0.1765	0.8235	Anecdotal	Beneficial	Anecdotal	Deleterious
15611	b1490	1565758	1567140	dosC	10	-0.00405463	0.00761266	-0.018093	0.0111393	-0.0354734	0.0453298	-0.121257	0.0563927	-	yddV	0.444	0.3	0.7	0.226	0.774	Ambiguous	Deleterious	Ambiguous	Deleterious
16738	b2647	2778146	2782726	ypjA	10	-0.00793907	0.00263903	-0.01296	-0.00315653	-0.000322952	0.0121539	-0.0244751	0.024938	-	ypjA	0.492	0.001	0.999	0.4855	0.5145	Very Strong	Deleterious	Ambiguous	Deleterious
16259	b2150	2239350	2240348	mglB	1	-0.000666681	0.0528263	-0.10566	0.107837	-0.00200724	0.0384643	-0.078991	0.073157	-	mglB	0.5105	0.4945	0.5055	0.471	0.529	Ambiguous	Deleterious	Ambiguous	Deleterious
18390	b4366	4604160	4604837	bglJ	1	0.0267869	0.0206022	-0.0136346	0.0660786	0.00294864	0.0152838	-0.0289801	0.0339004	+	bglJ	0.4528	0.9115	0.0885	0.587	0.413	Moderate	Beneficial	Ambiguous	Beneficial
16428	b2321	2437950	2438945	flk	1	-0.00503644	0.0456852	-0.0874672	0.0849039	-0.0158978	0.0324423	-0.0769859	0.0431049	+	flk	0.5201	0.461	0.539	0.31	0.69	Ambiguous	Deleterious	Ambiguous	Deleterious
17394	b3331	3462344	3462931	gspJ	1	-0.113735	0.0308633	-0.174701	-0.0511229	-0.0763128	0.0214571	-0.120545	-0.0316926	+	gspJ	0.5034	0	1	0	1	Very Strong	Deleterious	Very Strong	Deleterious
15535	b1413	1483061	1486963	hrpA	1	0.055417	0.0385639	-0.0193363	0.129032	0.0353338	0.0298902	-0.0212058	0.0892432	+	hrpA	0.5345	0.922	0.078	0.8865	0.1135	Moderate	Beneficial	Anecdotal	Beneficial
16014	b1896	1980188	1981612	otsA	10	0.00441861	0.00470958	-0.00472332	0.0134906	0.0262889	0.0205628	-0.016387	0.0701506	-	otsA	0.4919	0.826	0.174	0.8955	0.1045	Anecdotal	Beneficial	Anecdotal	Beneficial
18117	b4089	4312101	4312991	alsR	4	0.00563991	0.00525768	-0.00461035	0.0158345	-0.0260726	0.0172691	-0.0595489	0.00783749	-	rpiR	0.4747	0.872	0.128	0.0625	0.9375	Anecdotal	Beneficial	Moderate	Deleterious
17053	b2975	3119597	3121279	glcA	10	-0.00328398	0.00362453	-0.0105996	0.00407006	0.00428874	0.0170807	-0.026784	0.0380845	-	yghK	0.5348	0.1835	0.8165	0.5825	0.4175	Anecdotal	Deleterious	Ambiguous	Beneficial
18057	b4029	4237634	4239730	yjbH	10	-0.000919282	0.00478614	-0.0107233	0.00930277	-0.00958105	0.0244284	-0.05299	0.0349612	+	yjbH	0.5403	0.4255	0.5745	0.355	0.645	Ambiguous	Deleterious	Ambiguous	Deleterious
1936902	b4466	3114550	3119112	yghJ	1	0.0124372	0.0196025	-0.0260613	0.0524723	-0.00236215	0.0153248	-0.0326304	0.0269859	-	yghJ	0.5203	0.74	0.26	0.4355	0.5645	Ambiguous	Beneficial	Ambiguous	Deleterious
17632	b3571	3737497	3739527	malS	10	-0.00592934	0.0046558	-0.0153529	0.00376499	-0.027772	0.0218256	-0.0720975	0.0154093	+	malS	0.5283	0.117	0.883	0.1035	0.8965	Anecdotal	Deleterious	Anecdotal	Deleterious
17086	b3009	3153563	3154222	yghB	4	0.00932632	0.0097277	-0.00861119	0.0289103	-0.0357145	0.0305223	-0.0965376	0.0250745	+	yghB	0.5106	0.8435	0.1565	0.1305	0.8695	Anecdotal	Beneficial	Anecdotal	Deleterious
1936314	b4581	658031	658818	ybeM	10	0.00772201	0.00656403	-0.00535464	0.0209476	0.0228344	0.0335723	-0.045539	0.0949124	+	ybeM	0.5419	0.881	0.119	0.749	0.251	Anecdotal	Beneficial	Ambiguous	Beneficial
14426	b0288	303853	304182	ykgJ	10	-0.0129862	0.00473009	-0.0224408	-0.00425169	-0.067105	0.0217939	-0.112713	-0.0204397	-	ykgJ	0.503	0.0015	0.9985	0.003	0.997	Very Strong	Deleterious	Very Strong	Deleterious
15109	b0985	1047945	1048691	gfcC	10	-0.00390191	0.00611067	-0.0156499	0.00818246	-0.0526885	0.0325857	-0.118064	0.00866501	-	ymcB	0.5234	0.262	0.738	0.0505	0.9495	Ambiguous	Deleterious	Moderate	Deleterious
17748	b3689	3868062	3869309	yidR	4	6.72267e-05	0.00684626	-0.012866	0.0129089	0.00324919	0.0222166	-0.037421	0.0441429	-	yidR	0.5521	0.5025	0.4975	0.5625	0.4375	Ambiguous	Beneficial	Ambiguous	Beneficial
18378	b4354	4589129	4591279	btsT	10	-0.000945889	0.00293333	-0.0071495	0.00529267	-0.00501634	0.0143467	-0.0332555	0.0230385	-	yjiY	0.5607	0.374	0.626	0.347	0.653	Ambiguous	Deleterious	Ambiguous	Deleterious
14708	b0572	595600	596973	cusC	4	0.01703	0.00615171	0.00448724	0.029335	-0.0519438	0.0207966	-0.0939092	-0.0144883	+	cusC	0.5124	0.996	0.004	0.0035	0.9965	Very Strong	Beneficial	Very Strong	Deleterious
18389	b4365	4603477	4604202	yjjQ	4	0.00813234	0.00538377	-0.00219639	0.0185048	-0.0243194	0.0175192	-0.0567887	0.00859839	+	yjjQ	0.4504	0.9395	0.0605	0.0775	0.9225	Moderate	Beneficial	Moderate	Deleterious
16398	b2291	2408862	2409461	yfbR	4	0.00940207	0.0131301	-0.0159807	0.0360814	-0.0297979	0.0428518	-0.116274	0.054579	+	yfbR	0.4933	0.761	0.239	0.2475	0.7525	Ambiguous	Beneficial	Ambiguous	Deleterious
18139	b4111	4330502	4332004	proP	1	-0.0821079	0.0280474	-0.134352	-0.028428	-0.0662704	0.0200626	-0.104849	-0.0277044	+	proP	0.5043	0.001	0.999	0.0005	0.9995	Very Strong	Deleterious	Very Strong	Deleterious
14784	b0647	678852	679406	ybeT	10	-0.00968966	0.00598766	-0.0214993	0.00160514	-0.0303241	0.0301112	-0.0906111	0.0281419	-	ybeT	0.427	0.0465	0.9535	0.1625	0.8375	Strong	Deleterious	Anecdotal	Deleterious
16334	b2226	2328148	2329797	yfaQ	1	0.0132794	0.0339088	-0.0518799	0.0765675	0.0137454	0.0243545	-0.0349732	0.0602631	-	yfaQ	0.5461	0.645	0.355	0.718	0.282	Ambiguous	Beneficial	Ambiguous	Beneficial
17800	b3740	3923057	3923680	rsmG	10	-0.00963145	0.00475436	-0.0189218	-0.000118506	-0.0415206	0.0217847	-0.0840831	0.000664348	-	gidB	0.4872	0.0245	0.9755	0.027	0.973	Very Strong	Deleterious	Strong	Deleterious
17063	b2985	3133244	3133957	yghS	10	-0.00300598	0.00556046	-0.0140214	0.00763144	0.00204253	0.0279858	-0.0520125	0.057524	-	yghS	0.5028	0.2935	0.7065	0.5305	0.4695	Ambiguous	Deleterious	Ambiguous	Beneficial
17227	b3154	3299472	3299915	yhbP	1	-0.0562951	0.0412501	-0.136312	0.0234132	-0.0461372	0.0308711	-0.104496	0.0130037	-	yhbP	0.5383	0.0815	0.9185	0.0645	0.9355	Moderate	Deleterious	Moderate	Deleterious
17541	b3480	3617776	3618582	nikE	1	0.015676	0.0436373	-0.0676688	0.101422	-0.00382206	0.0300857	-0.061421	0.057205	+	nikE	0.5626	0.632	0.368	0.442	0.558	Ambiguous	Beneficial	Ambiguous	Deleterious
15549	b1428	1499469	1500449	ydcK	10	-0.0117783	0.00661663	-0.0252627	0.00183033	-0.037479	0.0344542	-0.105707	0.0293883	-	ydcK	0.4842	0.041	0.959	0.1415	0.8585	Strong	Deleterious	Anecdotal	Deleterious
16841	b2757	2880374	2881048	casD	1	0.0473128	0.0303962	-0.0125423	0.104226	0.0230174	0.0210273	-0.0181916	0.0630149	-	b2757	0.4815	0.9385	0.0615	0.8605	0.1395	Moderate	Beneficial	Anecdotal	Beneficial
15142	b1019	1083376	1084647	efeB	1	0.0391456	0.0464877	-0.0519546	0.13001	0.00189844	0.0319551	-0.0606011	0.0675184	+	ycdB	0.5377	0.793	0.207	0.5225	0.4775	Ambiguous	Beneficial	Ambiguous	Beneficial
15072	b0948	1007844	1009952	rlmL	1	-0.0502972	0.0349869	-0.117243	0.0210247	-0.0296861	0.0257295	-0.0783475	0.0215217	+	ycbY	0.5424	0.084	0.916	0.1185	0.8815	Moderate	Deleterious	Anecdotal	Deleterious
1936938	b3114	3260124	3262418	tdcE	10	-0.000605068	0.00387756	-0.00822734	0.00712693	0.0252005	0.0190422	-0.00775108	0.0616491	-	tdcE	0.5312	0.4385	0.5615	0.9235	0.0765	Ambiguous	Deleterious	Moderate	Beneficial
16839	b2755	2878855	2879772	cas1	1	0.0778623	0.0407198	-0.010053	0.164467	0.0384372	0.030399	-0.0231434	0.0981523	-	ygbT	0.5131	0.96	0.04	0.894	0.106	Strong	Beneficial	Anecdotal	Beneficial
17459	b3396	3522871	3525423	mrcA	4	0.0101866	0.00415185	0.00237344	0.0177666	-0.0407806	0.0123046	-0.0678945	-0.0147114	+	mrcA	0.5554	0.995	0.005	0.0015	0.9985	Very Strong	Beneficial	Very Strong	Deleterious
18140	b4112	4332181	4333272	basS	1	0.0416546	0.0299595	-0.0148287	0.099132	0.0208581	0.0203241	-0.0214718	0.0634361	-	basS	0.5421	0.924	0.076	0.8545	0.1455	Moderate	Beneficial	Anecdotal	Beneficial
14651	b0514	541888	543033	glxK	1	0.0670612	0.0319135	0.00273033	0.133086	0.0456151	0.0223441	-0.000409377	0.0927441	+	glxK	0.5558	0.98	0.02	0.974	0.026	Very Strong	Beneficial	Strong	Beneficial
16968	b2888	3031367	3032815	uacT	1	-0.0388654	0.0236199	-0.0853912	0.00578255	-0.0353803	0.0172593	-0.0686865	-0.000803958	+	ygfU	0.49	0.048	0.952	0.023	0.977	Strong	Deleterious	Very Strong	Deleterious
1937033	b3486	3626803	3629538	rbbA	1	-0.0838609	0.0214571	-0.12671	-0.0391738	-0.0462196	0.016544	-0.0796323	-0.0126309	-	rbbA	0.5673	0	1	0.004	0.996	Very Strong	Deleterious	Very Strong	Deleterious
14442	b0304	318676	320001	rclA	1	-0.0310952	0.0177881	-0.0657711	0.00208926	-0.0153503	0.0131706	-0.0423216	0.011144	-	ykgC	0.4555	0.0335	0.9665	0.131	0.869	Strong	Deleterious	Anecdotal	Deleterious
17647	b3586	3752963	3754099	yiaV	10	-0.000304946	0.00360983	-0.00756959	0.00680861	0.00461967	0.016307	-0.0274702	0.039059	-	yiaV	0.5066	0.4655	0.5345	0.6115	0.3885	Ambiguous	Deleterious	Ambiguous	Beneficial
17413	b3350	3478802	3480607	kefB	1	-0.00111678	0.0204661	-0.0426972	0.0387154	0.00683867	0.0156329	-0.0236081	0.0383065	-	kefB	0.5476	0.478	0.522	0.6725	0.3275	Ambiguous	Deleterious	Ambiguous	Beneficial
17494	b3432	3571316	3573502	glgB	10	-0.0113927	0.00354089	-0.0183396	-0.00446897	-0.0495156	0.016836	-0.0826286	-0.0151394	-	glgB	0.5327	0.0015	0.9985	0.001	0.999	Very Strong	Deleterious	Very Strong	Deleterious
1937065	b3595	3767221	3767922	yibJ	1	-0.0311231	0.022768	-0.0740132	0.0108107	-0.0247827	0.0172283	-0.0563853	0.00877019	+	yibJ	0.4772	0.0795	0.9205	0.0775	0.9225	Moderate	Deleterious	Moderate	Deleterious
18056	b4028	4236897	4237634	yjbG	10	-0.00435779	0.00598797	-0.0163931	0.00756121	-0.0533659	0.0310093	-0.118692	0.00734943	+	yjbG	0.5867	0.229	0.771	0.048	0.952	Ambiguous	Deleterious	Strong	Deleterious
15893	b1775	1858850	1860229	ydjK	1	-0.0157251	0.037426	-0.0902366	0.0562324	-0.0245496	0.0265049	-0.0798157	0.0269172	-	ydjK	0.492	0.335	0.665	0.1765	0.8235	Ambiguous	Deleterious	Anecdotal	Deleterious
17125	b3049	3191739	3191939	glgS	1	0.0731422	0.0380384	0.00112247	0.148134	0.0436817	0.0261155	-0.00968235	0.0967928	-	glgS	0.4527	0.9765	0.0235	0.9515	0.0485	Very Strong	Beneficial	Strong	Beneficial
17161	b3086	3236540	3237232	ygjQ	4	0.0214037	0.00975983	0.00173803	0.0422577	-0.071728	0.0316712	-0.14119	-0.00653079	+	ygjQ	0.5152	0.982	0.018	0.0135	0.9865	Very Strong	Beneficial	Very Strong	Deleterious
17865	b3817	4002419	4002799	yigF	1	-0.0569712	0.0332046	-0.123321	0.00678581	-0.0492892	0.023295	-0.0968966	-0.00179449	-	yigF	0.3491	0.0395	0.9605	0.0215	0.9785	Strong	Deleterious	Very Strong	Deleterious
18079	b4051	4263248	4264231	qorA	1	0.0622666	0.034459	-0.00710713	0.130373	0.0192035	0.0257536	-0.0330006	0.0690149	-	qor	0.5305	0.963	0.037	0.7805	0.2195	Strong	Beneficial	Ambiguous	Beneficial
16956	b2876	3014287	3015057	yqeC	4	0.0138378	0.0109503	-0.00696957	0.0347518	-0.0389436	0.0362485	-0.107118	0.0301609	-	b2876	0.5045	0.908	0.092	0.132	0.868	Moderate	Beneficial	Anecdotal	Deleterious
16848	b2764	2890099	2891898	cysJ	4	0.00823754	0.00702454	-0.00532302	0.021503	-0.0192819	0.0220589	-0.0617167	0.0212606	-	cysJ	0.5606	0.8925	0.1075	0.1925	0.8075	Anecdotal	Beneficial	Anecdotal	Deleterious
17721	b3661	3839175	3839993	nlpA	1	-0.00109661	0.0187562	-0.0365632	0.0330233	-0.000426831	0.0145508	-0.0286973	0.0273161	-	nlpA	0.4737	0.481	0.519	0.4875	0.5125	Ambiguous	Deleterious	Ambiguous	Deleterious
16648	b2549	2679464	2682745	yphG	1	-0.00052809	0.0317386	-0.0622476	0.059808	0.0110951	0.0225456	-0.0342079	0.0539878	-	yphG	0.5488	0.4945	0.5055	0.681	0.319	Ambiguous	Deleterious	Ambiguous	Beneficial
18290	b4265	4491206	4492525	idnT	1	0.00748579	0.0278606	-0.0451443	0.0580293	-0.00769055	0.0203265	-0.0449753	0.02911	-	idnT	0.5061	0.595	0.405	0.352	0.648	Ambiguous	Beneficial	Ambiguous	Deleterious
1936562	b1663	1743457	1744830	mdtK	4	-0.0186752	0.0103754	-0.0385656	0.00196447	0.0651096	0.0339543	-0.00260621	0.133473	+	mdtK	0.5298	0.0355	0.9645	0.9705	0.0295	Strong	Deleterious	Strong	Beneficial
17842	b3791	3975146	3976276	wecE	1	-0.121626	0.0344584	-0.18684	-0.0539323	-0.065142	0.0247608	-0.113401	-0.015422	+	rffA	0.5438	0	1	0.003	0.997	Very Strong	Deleterious	Very Strong	Deleterious
14702	b0566	586147	586908	envY	4	0.0143662	0.00909605	-0.0032547	0.0309974	-0.0452078	0.0294971	-0.0978825	0.0154562	-	envY	0.4633	0.9395	0.0605	0.0605	0.9395	Moderate	Beneficial	Moderate	Deleterious
17628	b3567	3732201	3733742	xylG	4	-0.00379435	0.00311143	-0.0101789	0.00225241	0.0103149	0.0107861	-0.012364	0.0308311	+	xylG	0.4708	0.1045	0.8955	0.824	0.176	Anecdotal	Deleterious	Anecdotal	Beneficial
15552	b1431	1502457	1503125	ydcL	10	-0.00457041	0.00729508	-0.0184642	0.0096206	-0.0822947	0.0436945	-0.16566	0.00401481	+	ydcL	0.4469	0.261	0.739	0.0305	0.9695	Ambiguous	Deleterious	Strong	Deleterious
17450	b3387	3515077	3515913	dam	4	0.0106948	0.00524891	0.000419018	0.0208653	-0.0347563	0.0164683	-0.0689741	-0.00141313	-	dam	0.4958	0.981	0.019	0.0195	0.9805	Very Strong	Beneficial	Very Strong	Deleterious
18292	b4267	4493375	4494406	idnD	1	-0.00994612	0.0237004	-0.0584837	0.0397719	-0.00077855	0.0184835	-0.0358751	0.0347143	-	idnD	0.4738	0.3325	0.6675	0.485	0.515	Ambiguous	Deleterious	Ambiguous	Deleterious
15276	b1154	1207501	1208130	ycfK	10	0.000449327	0.00593528	-0.011075	0.0117529	-0.000677756	0.0294171	-0.0567753	0.0601091	+	ycfK	0.5032	0.5255	0.4745	0.488	0.512	Ambiguous	Beneficial	Ambiguous	Deleterious
17569	b3508	3655255	3655902	yhiD	10	-0.00125954	0.00326487	-0.00805239	0.00523636	0.0150954	0.0136251	-0.0120561	0.0423807	-	yhiD	0.4552	0.348	0.652	0.863	0.137	Ambiguous	Deleterious	Anecdotal	Beneficial
17593	b3532	3690268	3692607	bcsB	10	-0.000630289	0.00339996	-0.00701242	0.00567159	0.0453257	0.0158425	0.014624	0.0772638	-	bcsB	0.5491	0.4275	0.5725	0.9985	0.0015	Ambiguous	Deleterious	Very Strong	Beneficial
17137	b3061	3206463	3207374	ttdA	4	0.011696	0.00639819	-0.0013153	0.025145	-0.0373357	0.0216937	-0.0806328	0.00338187	+	ttdA	0.5384	0.96	0.04	0.0375	0.9625	Strong	Beneficial	Strong	Deleterious
17707	b3646	3818874	3819491	yicG	10	0.00896294	0.00498765	-0.000401358	0.0186067	0.031453	0.024462	-0.0167235	0.0779965	+	yicG	0.534	0.968	0.032	0.898	0.102	Strong	Beneficial	Anecdotal	Beneficial
16230	b2122	2209100	2210944	yehQ	4	0.0101811	0.0085343	-0.00543532	0.0267354	-0.0328102	0.0269823	-0.0880252	0.0177392	+	yehQ	0.5427	0.8855	0.1145	0.1165	0.8835	Anecdotal	Beneficial	Anecdotal	Deleterious
16839	b2755	2878855	2879772	cas1	4	-0.00916569	0.00950478	-0.0270167	0.0110423	0.0384372	0.030399	-0.0231434	0.0981523	-	ygbT	0.5131	0.1725	0.8275	0.894	0.106	Anecdotal	Deleterious	Anecdotal	Beneficial
1936996	b3367	3497003	3497809	nirC	1	-0.0709271	0.0269046	-0.124402	-0.0148075	-0.0377394	0.0197869	-0.076664	0.0033681	+	nirC	0.5489	0.0045	0.9955	0.0325	0.9675	Very Strong	Deleterious	Strong	Deleterious
18243	b4218	4439872	4441215	paeA	4	0.00540759	0.0068109	-0.00776016	0.0190021	-0.00818058	0.0227326	-0.0528707	0.033458	-	ytfL	0.5074	0.791	0.209	0.357	0.643	Ambiguous	Beneficial	Ambiguous	Deleterious
17939	b3899	4090915	4092366	frvB	1	0.0916003	0.0382234	0.0171704	0.167624	0.0372864	0.0270627	-0.0142418	0.0910623	-	frvB	0.5592	0.9945	0.0055	0.9185	0.0815	Very Strong	Beneficial	Moderate	Beneficial
14842	b0710	742827	743570	ybgI	1	0.00297323	0.0449271	-0.0843824	0.0965896	-0.00315516	0.0333144	-0.0676809	0.0622156	+	ybgI	0.5349	0.523	0.477	0.465	0.535	Ambiguous	Beneficial	Ambiguous	Deleterious
17467	b3404	3534516	3535868	envZ	4	0.0167401	0.00667326	0.00349449	0.0301989	-0.0745572	0.0225139	-0.120267	-0.0320096	-	envZ	0.5706	0.993	0.007	0.001	0.999	Very Strong	Beneficial	Very Strong	Deleterious
15111	b0987	1049439	1049744	gfcA	4	-7.04163e-05	0.0100284	-0.021531	0.0196476	0.00557433	0.0328304	-0.0572987	0.0725834	-	ymcD	0.5752	0.4985	0.5015	0.571	0.429	Ambiguous	Deleterious	Ambiguous	Beneficial
16638	b2539	2670390	2670908	hcaF	1	-0.0453258	0.0539007	-0.154232	0.0644211	-0.0331258	0.0365882	-0.109097	0.039654	+	hcaF	0.5222	0.2035	0.7965	0.1805	0.8195	Ambiguous	Deleterious	Anecdotal	Deleterious
14409	b0271	286789	288399	yagH	10	-0.00135659	0.00531866	-0.0122849	0.00938781	0.0103391	0.0265944	-0.0397589	0.0617213	+	yagH	0.6437	0.3985	0.6015	0.6545	0.3455	Ambiguous	Deleterious	Ambiguous	Beneficial
17220	b3147	3293400	3295436	lpoA	4	0.0242062	0.005864	0.0126364	0.0357096	-0.0670903	0.0183504	-0.108333	-0.0301556	+	yraM	0.5405	1	0	0	1	Very Strong	Beneficial	Very Strong	Deleterious
17713	b3652	3825210	3827291	recG	1	-0.0762691	0.0302656	-0.136031	-0.0192722	-0.027795	0.0229569	-0.0717182	0.0140738	+	recG	0.572	0.005	0.995	0.11	0.89	Very Strong	Deleterious	Anecdotal	Deleterious
17443	b3380	3508587	3509813	yhfW	4	-0.00137375	0.00604878	-0.0137849	0.0107376	0.00502683	0.0195902	-0.0369411	0.0452752	-	yhfW	0.5412	0.41	0.59	0.604	0.396	Ambiguous	Deleterious	Ambiguous	Beneficial
14896	b0771	803503	805764	ybhJ	4	0.00350932	0.00613636	-0.00831262	0.0155282	-0.017923	0.0192198	-0.057037	0.0197175	+	ybhJ	0.5146	0.723	0.277	0.1735	0.8265	Ambiguous	Beneficial	Anecdotal	Deleterious
17568	b3507	3654683	3655213	dctR	10	-0.00255269	0.00411014	-0.0101552	0.00504358	-0.0524132	0.017205	-0.0860545	-0.0182398	+	dctR	0.3974	0.2625	0.7375	0.002	0.998	Ambiguous	Deleterious	Very Strong	Deleterious
17559	b3498	3643140	3645182	prlC	10	-0.00410929	0.00367888	-0.0112863	0.00315951	-0.0342237	0.0181909	-0.0686944	-0.00132723	-	prlC	0.5472	0.1315	0.8685	0.02	0.98	Anecdotal	Deleterious	Very Strong	Deleterious
15912	b1794	1877715	1878740	dgcP	10	-0.00036696	0.00586121	-0.0121983	0.0115096	-0.00454364	0.0309807	-0.0642455	0.0529571	+	yeaP	0.4805	0.466	0.534	0.4395	0.5605	Ambiguous	Deleterious	Ambiguous	Deleterious
17850	b3802	3986686	3987882	hemY	1	-0.0350526	0.0216837	-0.0768289	0.00867637	-0.0152974	0.0162703	-0.0493276	0.0169873	-	hemY	0.5497	0.052	0.948	0.1705	0.8295	Moderate	Deleterious	Anecdotal	Deleterious
14306	b0160	179237	180754	dgt	1	-0.000493692	0.013665	-0.0277435	0.0256841	-0.002349	0.0116135	-0.0243662	0.0221043	+	dgt	0.4796	0.4815	0.5185	0.42	0.58	Ambiguous	Deleterious	Ambiguous	Deleterious
15168	b1046	1106355	1107776	clsC	10	-0.0087657	0.00517282	-0.0188565	0.000796801	-0.00948858	0.0247265	-0.0559831	0.0376727	+	ymdC	0.507	0.0385	0.9615	0.342	0.658	Strong	Deleterious	Ambiguous	Deleterious
18038	b4006	4205943	4207532	purH	1	-0.0561269	0.0262869	-0.108191	-0.0011558	-0.0615986	0.0201097	-0.104018	-0.0228392	-	purH	0.5629	0.022	0.978	0.002	0.998	Very Strong	Deleterious	Very Strong	Deleterious
17665	b3604	3779054	3779830	lldR	4	0.013067	0.00784185	-0.00247235	0.0286446	-0.0352216	0.0260591	-0.0856885	0.0168127	+	lldR	0.5405	0.9485	0.0515	0.0905	0.9095	Moderate	Beneficial	Moderate	Deleterious
17514	b3453	3591009	3592325	ugpB	4	0.000231471	0.00790033	-0.0153863	0.0152348	-0.00414919	0.0253914	-0.0507346	0.0458785	-	ugpB	0.5368	0.514	0.486	0.431	0.569	Ambiguous	Beneficial	Ambiguous	Deleterious
16887	b2803	2937468	2938886	fucK	10	0.00309116	0.00556958	-0.00846877	0.0142415	0.0254927	0.0285939	-0.0281215	0.0816387	+	fucK	0.5093	0.7035	0.2965	0.815	0.185	Ambiguous	Beneficial	Anecdotal	Beneficial
15404	b1284	1343597	1344346	yciT	1	0.0171771	0.0535599	-0.0803035	0.122441	0.0193386	0.0383229	-0.0527544	0.0928517	-	yciT	0.488	0.6295	0.3705	0.694	0.306	Ambiguous	Beneficial	Ambiguous	Beneficial
17530	b3469	3606451	3608649	zntA	4	0.000465142	0.00775149	-0.0145063	0.0149548	-0.00266251	0.024012	-0.0502874	0.0458949	+	zntA	0.5825	0.525	0.475	0.4575	0.5425	Ambiguous	Beneficial	Ambiguous	Deleterious
16137	b2029	2099862	2101268	gnd	4	0.0196897	0.00822279	0.00366584	0.0353785	-0.0587002	0.0250619	-0.11272	-0.00410836	-	gnd	0.5018	0.9915	0.0085	0.0165	0.9835	Very Strong	Beneficial	Very Strong	Deleterious
16687	b2592	2731600	2734173	clpB	4	0.0126941	0.00662727	-0.000116767	0.0255922	-0.0325597	0.0208178	-0.0762525	0.00696723	-	clpB	0.5144	0.9715	0.0285	0.048	0.952	Strong	Beneficial	Strong	Deleterious
16281	b2172	2266245	2267711	yeiQ	1	0.0330027	0.042873	-0.0473498	0.118339	0.0244428	0.0301471	-0.0318818	0.0827059	+	yeiQ	0.5201	0.7805	0.2195	0.7925	0.2075	Ambiguous	Beneficial	Ambiguous	Beneficial
17471	b3408	3540163	3540390	feoA	4	0.00561922	0.00640862	-0.00678569	0.0182743	-0.0217185	0.0203636	-0.0610303	0.0176314	+	feoA	0.4868	0.8175	0.1825	0.134	0.866	Anecdotal	Beneficial	Anecdotal	Deleterious
1936656	b2000	2071539	2074658	flu	1	0.225413	0.0302668	0.166341	0.285002	0.137594	0.0240566	0.0928859	0.183948	+	flu	0.5824	1	0	1	0	Very Strong	Beneficial	Very Strong	Beneficial
7497349	b4696	1592665	1598086	yneO	1	-0.00155296	0.0373883	-0.0751936	0.0686342	0.0188828	0.026639	-0.0320387	0.0679995	-	yneO	0.5054	0.4835	0.5165	0.761	0.239	Ambiguous	Deleterious	Ambiguous	Beneficial
17913	b3873	4061165	4062145	yihM	1	0.00760927	0.0177098	-0.0250249	0.0436542	0.0038112	0.014134	-0.0232615	0.0324576	+	yihM	0.4393	0.676	0.324	0.6055	0.3945	Ambiguous	Beneficial	Ambiguous	Beneficial
17759	b3700	3880148	3881221	recF	10	0.00477675	0.00419814	-0.0032971	0.0126472	0.0235193	0.0186439	-0.0140267	0.0627052	-	recF	0.5503	0.892	0.108	0.8975	0.1025	Anecdotal	Beneficial	Anecdotal	Beneficial
14720	b0584	610254	612494	fepA	4	-0.00621521	0.00838036	-0.0220018	0.00891935	0.0238912	0.0264418	-0.0253435	0.0753348	-	fepA	0.5408	0.218	0.782	0.816	0.184	Ambiguous	Deleterious	Anecdotal	Beneficial
17990	b3951	4143995	4146292	pflD	1	-0.0112525	0.0215264	-0.0520515	0.0316025	-0.0030262	0.0170348	-0.0353753	0.0303822	+	pflD	0.5313	0.3045	0.6955	0.4245	0.5755	Ambiguous	Deleterious	Ambiguous	Deleterious
1937014	b3417	3550080	3552473	malP	10	-0.00229911	0.00416407	-0.0100582	0.00569559	-0.0179159	0.0173953	-0.0542967	0.017363	-	malP	0.523	0.284	0.716	0.1535	0.8465	Ambiguous	Deleterious	Anecdotal	Deleterious
1937286	b4566	4533796	4534053	topAI	10	0.0079656	0.00614996	-0.00467366	0.0207317	0.0663959	0.0359954	-0.000236346	0.130383	-	yjhX	0.4961	0.8945	0.1055	0.9745	0.0255	Anecdotal	Beneficial	Strong	Beneficial
17903	b3862	4045670	4046602	yihG	1	-0.0176027	0.0271654	-0.0706673	0.0330342	-0.0219392	0.0204546	-0.0650678	0.0168299	-	yihG	0.4512	0.2575	0.7425	0.145	0.855	Ambiguous	Deleterious	Anecdotal	Deleterious
14205	b0059	60358	63264	rapA	1	-0.0947124	0.0220632	-0.136445	-0.0503125	-0.0670529	0.0168952	-0.0995029	-0.0347393	-	hepA	0.549	0	1	0	1	Very Strong	Deleterious	Very Strong	Deleterious
16567	b2468	2583546	2585525	aegA	10	-0.000762627	0.00555257	-0.01249	0.0111406	0.0454803	0.029668	-0.0143104	0.106	-	aegA	0.5571	0.441	0.559	0.9335	0.0665	Ambiguous	Deleterious	Moderate	Beneficial
17136	b3060	3205324	3206256	ttdR	4	0.00572303	0.00527756	-0.00480998	0.0163655	-0.0155523	0.0169602	-0.0495353	0.0193685	-	ygiP	0.4962	0.862	0.138	0.182	0.818	Anecdotal	Beneficial	Anecdotal	Deleterious
3446240	b4654	4362191	4362353	yjdQ	1	-0.00619537	0.0413581	-0.0865698	0.0715721	-0.0156078	0.0291386	-0.0730782	0.0413603	-	yjdQ	0.4172	0.438	0.562	0.2935	0.7065	Ambiguous	Deleterious	Ambiguous	Deleterious
17286	b3215	3362112	3362786	yhcA	1	-0.0494096	0.0315088	-0.109514	0.00762089	-0.0229456	0.0232622	-0.068781	0.0209437	+	yhcA	0.4163	0.053	0.947	0.163	0.837	Moderate	Deleterious	Anecdotal	Deleterious
17577	b3516	3664986	3665810	gadX	4	-0.00398562	0.00530548	-0.0144925	0.00628821	0.0133287	0.0170012	-0.0193573	0.047239	-	gadX	0.4097	0.221	0.779	0.7845	0.2155	Ambiguous	Deleterious	Ambiguous	Beneficial
17597	b3536	3696458	3698029	bcsE	4	-0.000573137	0.00560004	-0.0112165	0.0105648	0.00189442	0.017741	-0.0332861	0.0358899	+	bcsE	0.4885	0.457	0.543	0.5385	0.4615	Ambiguous	Deleterious	Ambiguous	Beneficial
16902	b2821	2955996	2958884	ptrA	4	-0.00497709	0.00622297	-0.0172362	0.00686057	0.0257262	0.0199939	-0.0121579	0.0651122	-	ptr	0.5116	0.206	0.794	0.8955	0.1045	Ambiguous	Deleterious	Anecdotal	Beneficial
17814	b3754	3939185	3940612	hsrA	4	-0.00349844	0.0052744	-0.0142829	0.00681887	0.0103614	0.0172082	-0.0240025	0.0453306	-	hsrA	0.4909	0.253	0.747	0.715	0.285	Ambiguous	Deleterious	Ambiguous	Beneficial
18221	b4196	4422186	4422836	ulaD	4	0.00399974	0.0107327	-0.017383	0.0262401	-0.0152662	0.0353137	-0.0894984	0.0544989	+	ulaD	0.5714	0.644	0.356	0.335	0.665	Ambiguous	Beneficial	Ambiguous	Deleterious
16697	b2602	2741360	2741725	yfiL	4	-0.0089259	0.00871343	-0.0255571	0.00727285	0.0308502	0.0292609	-0.0245949	0.0853756	+	yfiL	0.4563	0.151	0.849	0.861	0.139	Anecdotal	Deleterious	Anecdotal	Beneficial
1937127	b3786	3970133	3971263	wecB	1	-0.0468692	0.020121	-0.0872119	-0.00863321	-0.0249546	0.0154809	-0.0569709	0.00524631	+	rffE	0.5261	0.008	0.992	0.0535	0.9465	Very Strong	Deleterious	Moderate	Deleterious
14697	b0561	581534	582097	tfaD	1	0.0458869	0.0500977	-0.0541391	0.140745	0.0243117	0.0345804	-0.0474301	0.0905622	+	tfaD	0.4886	0.83	0.17	0.748	0.252	Anecdotal	Beneficial	Ambiguous	Beneficial
16887	b2803	2937468	2938886	fucK	1	0.0312682	0.0373473	-0.0444957	0.104696	0.0254927	0.0285939	-0.0281215	0.0816387	+	fucK	0.5093	0.8035	0.1965	0.815	0.185	Anecdotal	Beneficial	Anecdotal	Beneficial
17396	b3333	3463922	3465085	gspL	4	-0.00144085	0.00576857	-0.0126484	0.00974382	0.0064527	0.0178027	-0.0298669	0.0433565	+	yheK	0.4863	0.403	0.597	0.633	0.367	Ambiguous	Deleterious	Ambiguous	Beneficial
18137	b4109	4327135	4329363	rdcA	4	0.00515	0.00521079	-0.00461458	0.0148682	-0.0158409	0.0177108	-0.0502265	0.0160148	+	yjdA	0.5146	0.843	0.157	0.1815	0.8185	Anecdotal	Beneficial	Anecdotal	Deleterious
18098	b4070	4287764	4289200	nrfA	10	-0.00444829	0.00525186	-0.0145434	0.00542333	-0.0317445	0.0228389	-0.0808818	0.0132245	+	nrfA	0.5226	0.201	0.799	0.0845	0.9155	Ambiguous	Deleterious	Moderate	Deleterious
17717	b3656	3832219	3834537	yicI	1	-0.0291326	0.0254402	-0.0759496	0.0181237	-0.000285722	0.0176008	-0.0353102	0.0364032	-	yicI	0.5205	0.1295	0.8705	0.492	0.508	Anecdotal	Deleterious	Ambiguous	Deleterious
17439	b3376	3504935	3506020	yhfS	1	0.0605182	0.0329542	-0.00359471	0.119723	0.0313241	0.0231279	-0.0149615	0.0767625	-	yhfS	0.5691	0.96	0.04	0.9145	0.0855	Strong	Beneficial	Moderate	Beneficial
16957	b2877	3015160	3015738	mocA	10	-0.0161879	0.00483437	-0.0251836	-0.00667526	-0.0387341	0.0250597	-0.0902435	0.00976358	+	ygfJ	0.4318	0	1	0.069	0.931	Very Strong	Deleterious	Moderate	Deleterious
1936911	b3013	3157650	3158576	yqhG	10	-0.00124354	0.00589193	-0.0133829	0.0107169	-0.0135914	0.0308502	-0.0746027	0.0461303	+	yqhG	0.4736	0.421	0.579	0.322	0.678	Ambiguous	Deleterious	Ambiguous	Deleterious
15825	b1706	1789808	1791244	selO	4	-0.00499982	0.0117731	-0.0263766	0.0169017	0.0131525	0.0379711	-0.0588955	0.0831537	-	ydiU	0.5282	0.327	0.673	0.651	0.349	Ambiguous	Deleterious	Ambiguous	Beneficial
14306	b0160	179237	180754	dgt	10	-0.00110897	0.00250108	-0.00590505	0.00407482	-0.002349	0.0116135	-0.0243662	0.0221043	+	dgt	0.4796	0.3385	0.6615	0.42	0.58	Ambiguous	Deleterious	Ambiguous	Deleterious
18379	b4355	4591657	4593312	tsr	1	0.05017	0.0329855	-0.012473	0.111761	0.0220341	0.023941	-0.0256177	0.0687907	+	tsr	0.5465	0.9445	0.0555	0.8135	0.1865	Moderate	Beneficial	Anecdotal	Beneficial
17205	b3132	3278914	3280194	kbaZ	10	-0.00787706	0.00551798	-0.0179049	0.00213844	-0.0294273	0.0251168	-0.0802749	0.0191099	+	kbaZ	0.5527	0.067	0.933	0.1185	0.8815	Moderate	Deleterious	Anecdotal	Deleterious
1937013	b3415	3546559	3547875	gntT	1	0.0355447	0.0217532	-0.00707348	0.0818982	0.0362786	0.0170093	0.00146069	0.0711156	+	gntT	0.5338	0.948	0.052	0.98	0.02	Moderate	Beneficial	Very Strong	Beneficial
18145	b4117	4338254	4340521	adiA	10	-0.00612738	0.0044725	-0.0148452	0.00231699	-0.0386013	0.0205612	-0.0793856	0.0050338	-	adiA	0.5269	0.0875	0.9125	0.044	0.956	Moderate	Deleterious	Strong	Deleterious
17038	b2959	3101807	3102133	yggL	10	-0.00543943	0.00696372	-0.018781	0.00778203	-0.0376131	0.0396015	-0.116659	0.0377426	-	yggL	0.4862	0.2175	0.7825	0.159	0.841	Ambiguous	Deleterious	Anecdotal	Deleterious
18341	b4317	4545096	4547732	fimD	1	0.0132575	0.0106321	-0.00762112	0.0358735	-0.0166325	0.0100763	-0.0380775	0.00291994	+	fimD	0.4862	0.8995	0.1005	0.048	0.952	Anecdotal	Beneficial	Strong	Deleterious
14536	b0398	415750	416952	sbcD	1	0.0161242	0.044693	-0.0683617	0.10174	0.0249232	0.0308112	-0.0368113	0.083982	-	sbcD	0.5328	0.6345	0.3655	0.8	0.2	Ambiguous	Beneficial	Ambiguous	Beneficial
14783	b0646	677415	678842	djlB	10	-0.00572473	0.0035555	-0.0130003	0.00154555	-0.0243207	0.0171527	-0.059004	0.00905084	+	djlB	0.4748	0.049	0.951	0.075	0.925	Strong	Deleterious	Moderate	Deleterious
14853	b0721	755177	755566	sdhC	1	-0.0525125	0.0559362	-0.154008	0.0521682	-0.059588	0.0383947	-0.134589	0.014719	+	sdhC	0.4923	0.174	0.826	0.06	0.94	Anecdotal	Deleterious	Moderate	Deleterious
17579	b3518	3667791	3669188	ccp	4	-5.92793e-05	0.00427142	-0.00810709	0.00779308	-0.0011599	0.0138817	-0.0284347	0.0242036	-	yhjA	0.4843	0.4955	0.5045	0.467	0.533	Ambiguous	Deleterious	Ambiguous	Deleterious
17851	b3803	3987885	3989066	hemX	10	0.00559035	0.00422674	-0.0030793	0.0137406	-0.0176382	0.019391	-0.0560813	0.0207986	-	hemX	0.5338	0.8995	0.1005	0.1905	0.8095	Anecdotal	Beneficial	Anecdotal	Deleterious
16248	b2139	2227323	2228758	mdtQ	1	0.019595	0.0343372	-0.0484644	0.0862178	0.00299962	0.0260768	-0.0465498	0.0531954	-	mdtQ	0.5515	0.723	0.277	0.545	0.455	Ambiguous	Beneficial	Ambiguous	Beneficial
18373	b4349	4581459	4583048	hsdM	10	-0.00474928	0.00445123	-0.0135894	0.00440654	-0.0279255	0.0215239	-0.0717059	0.0140047	-	hsdM	0.5484	0.153	0.847	0.106	0.894	Anecdotal	Deleterious	Anecdotal	Deleterious
16992	b2913	3057178	3058410	serA	1	0.0346583	0.0386864	-0.0384737	0.107824	0.0248329	0.0270565	-0.0281238	0.0796814	-	serA	0.5296	0.8155	0.1845	0.8155	0.1845	Anecdotal	Beneficial	Anecdotal	Beneficial
17130	b3054	3199664	3200965	ygiF	1	-0.00661144	0.030037	-0.0666719	0.0494446	-0.00317447	0.0225191	-0.0465302	0.0427588	-	ygiF	0.5538	0.406	0.594	0.45	0.55	Ambiguous	Deleterious	Ambiguous	Deleterious
1937104	b3745	3928152	3929603	viaA	1	0.0539022	0.0253631	0.00400536	0.102945	0.0339669	0.0183937	-0.00122793	0.0716171	-	yieM	0.5275	0.9835	0.0165	0.9685	0.0315	Very Strong	Beneficial	Strong	Beneficial
16225	b2118	2200279	2203911	yehI	1	0.00839091	0.0290444	-0.0475616	0.0658652	0.00260117	0.0205267	-0.0380284	0.0435079	+	yehI	0.5078	0.613	0.387	0.5515	0.4485	Ambiguous	Beneficial	Ambiguous	Beneficial
14738	b0601	634747	635376	ybdM	1	-0.178643	0.0435969	-0.260989	-0.0938825	-0.128855	0.0333502	-0.190754	-0.0667491	-	ybdM	0.4683	0	1	0	1	Very Strong	Deleterious	Very Strong	Deleterious
17298	b3227	3374869	3376236	dcuD	4	-0.00541432	0.0060058	-0.0162487	0.00620998	0.0241767	0.0195243	-0.0137236	0.0617222	+	dcuD	0.5102	0.1905	0.8095	0.899	0.101	Anecdotal	Deleterious	Anecdotal	Beneficial
18357	b4333	4562743	4563603	yjiK	10	-0.00304999	0.00476536	-0.0123264	0.0061712	-0.0170576	0.0241948	-0.064893	0.0283367	-	yjiK	0.4262	0.2625	0.7375	0.2335	0.7665	Ambiguous	Deleterious	Ambiguous	Deleterious
14783	b0646	677415	678842	djlB	1	-0.0166125	0.0240637	-0.0635035	0.0299178	-0.0243207	0.0171527	-0.059004	0.00905084	+	djlB	0.4748	0.246	0.754	0.075	0.925	Ambiguous	Deleterious	Moderate	Deleterious
17927	b3887	4077015	4077452	dtd	4	0.0028759	0.00946782	-0.0155259	0.0199133	-0.0103938	0.0301378	-0.0699174	0.0469813	+	dtd	0.5502	0.604	0.396	0.355	0.645	Ambiguous	Beneficial	Ambiguous	Deleterious
17779	b3719	3899408	3900577	yieL	10	-0.00127542	0.00451181	-0.01026	0.00750668	-0.0249719	0.0192122	-0.0629144	0.015974	-	yieL	0.5	0.391	0.609	0.104	0.896	Ambiguous	Deleterious	Anecdotal	Deleterious
17806	b3746	3929597	3931093	ravA	4	0.00609324	0.0058854	-0.00530432	0.0168614	-0.015643	0.0201849	-0.0512635	0.0220262	-	yieN	0.497	0.844	0.156	0.2175	0.7825	Anecdotal	Beneficial	Ambiguous	Deleterious
3446248	b4657	4534430	4534675	yjhZ	1	0.00164524	0.0251271	-0.0479293	0.0509212	-0.00637975	0.0187267	-0.0424323	0.0305284	-	yjhZ	0.4187	0.5345	0.4655	0.377	0.623	Ambiguous	Beneficial	Ambiguous	Deleterious
16526	b2427	2544752	2545609	murR	1	0.0867867	0.0484354	-0.00718356	0.176989	0.046761	0.0345818	-0.0197088	0.11361	-	yfeT	0.5163	0.965	0.035	0.915	0.085	Strong	Beneficial	Moderate	Beneficial
15434	b1314	1376034	1376822	ycjR	1	0.0102543	0.0526537	-0.0923701	0.103911	-0.00280946	0.0375939	-0.076231	0.0686587	+	b1314	0.5361	0.5885	0.4115	0.4745	0.5255	Ambiguous	Beneficial	Ambiguous	Deleterious
14378	b0239	256527	257771	frsA	1	0.072633	0.036589	0.00132406	0.145027	0.034139	0.0273683	-0.0180363	0.0866248	+	frsA	0.5365	0.977	0.023	0.911	0.089	Very Strong	Beneficial	Moderate	Beneficial
17234	b3161	3304573	3305817	mtr	10	-0.00583918	0.00482906	-0.0147561	0.00320689	0.00173802	0.0222179	-0.0424186	0.043955	-	mtr	0.5309	0.1135	0.8865	0.5295	0.4705	Anecdotal	Deleterious	Ambiguous	Beneficial
1936221	b4414	189712	189847	tff	4	-0.00286641	0.0124415	-0.0277606	0.022802	0.0156683	0.0421828	-0.0705754	0.0994192	+	tff	0.5074	0.412	0.588	0.6445	0.3555	Ambiguous	Deleterious	Ambiguous	Beneficial
14481	b0343	361926	363179	lacY	4	0.00884039	0.00496312	-0.00147849	0.0192571	-0.0331957	0.0171923	-0.0671281	-0.00160114	-	lacY	0.4633	0.9565	0.0435	0.019	0.981	Strong	Beneficial	Very Strong	Deleterious
17585	b3524	3676290	3678350	yhjG	4	-0.00326542	0.00660089	-0.0162401	0.00945361	0.00972914	0.0211432	-0.0299747	0.0537484	-	yhjG	0.5323	0.3035	0.6965	0.685	0.315	Ambiguous	Deleterious	Ambiguous	Beneficial
17646	b3585	3751992	3752966	yiaU	1	-0.0174883	0.0205374	-0.0561389	0.0234301	-0.0205505	0.0151112	-0.0485595	0.00879417	+	yiaU	0.4769	0.195	0.805	0.0905	0.9095	Anecdotal	Deleterious	Moderate	Deleterious
16304	b2196	2292961	2294904	ccmF	4	0.0113647	0.00851525	-0.00436831	0.0271333	-0.0369646	0.0258961	-0.0878107	0.0124226	-	ccmF	0.571	0.9245	0.0755	0.0785	0.9215	Moderate	Beneficial	Moderate	Deleterious
14295	b0149	164730	167264	mrcB	1	-0.126735	0.0256806	-0.174373	-0.0777073	-0.0963004	0.0190108	-0.133521	-0.0594748	+	mrcB	0.5515	0	1	0	1	Very Strong	Deleterious	Very Strong	Deleterious
17264	b3193	3337910	3338461	mlaD	1	0.0726497	0.0323088	0.00675708	0.136884	0.0434908	0.0244851	-0.00649034	0.0927812	-	yrbD	0.4982	0.9845	0.0155	0.9595	0.0405	Very Strong	Beneficial	Strong	Beneficial
16004	b1886	1971030	1972691	tar	10	0.000383177	0.00580763	-0.0103793	0.0107534	-0.0412737	0.0305541	-0.0991795	0.0163638	-	tar	0.5277	0.523	0.477	0.0815	0.9185	Ambiguous	Beneficial	Moderate	Deleterious
17769	b3709	3890236	3891483	tnaB	10	0.0100106	0.00307833	0.00396564	0.0159815	0.0206446	0.0146068	-0.00824347	0.0498307	+	tnaB	0.4647	1	0	0.9125	0.0875	Very Strong	Beneficial	Moderate	Beneficial
17422	b3359	3488960	3490180	argD	4	-0.0184582	0.00574834	-0.0293808	-0.00783909	0.0568708	0.0193093	0.0204734	0.0926411	-	argD	0.5455	0	1	0.9995	0.0005	Very Strong	Deleterious	Very Strong	Beneficial
18372	b4348	4580068	4581462	hsdS	10	-0.00718567	0.00525951	-0.0174462	0.00237105	-0.0181019	0.0228982	-0.06306	0.0268573	-	hsdS	0.4043	0.077	0.923	0.212	0.788	Moderate	Deleterious	Ambiguous	Deleterious
18267	b4242	4467625	4470321	mgtA	4	-0.0196947	0.00550125	-0.0301998	-0.00953289	0.0718288	0.0165128	0.0376001	0.10703	+	mgtA	0.5247	0	1	1	0	Very Strong	Deleterious	Very Strong	Beneficial
1937131	b4481	3977525	3978604	wecF	10	-0.00261369	0.00523394	-0.0133321	0.00826025	-0.0761743	0.027023	-0.128482	-0.0240674	+	rffT	0.5287	0.3105	0.6895	0.0015	0.9985	Ambiguous	Deleterious	Very Strong	Deleterious
16751	b2661	2791273	2792721	gabD	4	0.00564183	0.00868445	-0.0121157	0.0246252	-0.0144705	0.0286537	-0.0699523	0.0423202	+	gabD	0.5832	0.7485	0.2515	0.3055	0.6945	Ambiguous	Beneficial	Ambiguous	Deleterious
17725	b3665	3843964	3845730	adeD	10	0.000880179	0.00341951	-0.00573758	0.00753678	-0.00178911	0.0157861	-0.0321969	0.0289567	+	ade	0.5461	0.597	0.403	0.454	0.546	Ambiguous	Beneficial	Ambiguous	Deleterious
17023	b2944	3089755	3090252	yggI	4	-0.0128185	0.00975762	-0.0309291	0.00568286	0.0482785	0.0320183	-0.00876241	0.107562	+	sprT	0.5522	0.0995	0.9005	0.939	0.061	Moderate	Deleterious	Moderate	Beneficial
1936976	b3269	3420134	3421315	yhdX	1	0.0234257	0.0376005	-0.0504438	0.0967132	-0.00350574	0.0272676	-0.0591418	0.0509826	+	yhdX	0.5025	0.7395	0.2605	0.4465	0.5535	Ambiguous	Beneficial	Ambiguous	Deleterious
17582	b3521	3672414	3673313	rcdB	10	-0.0130472	0.00489853	-0.0227665	-0.00373038	-0.0664388	0.0249925	-0.114884	-0.0178348	+	yhjC	0.5333	0.003	0.997	0.002	0.998	Very Strong	Deleterious	Very Strong	Deleterious
17993	b3954	4147466	4148317	yijO	1	-0.0191206	0.0357152	-0.0875341	0.0480672	-0.0189276	0.0247766	-0.0665181	0.0293322	-	yijO	0.5305	0.2945	0.7055	0.2255	0.7745	Ambiguous	Deleterious	Ambiguous	Deleterious
15616	b1495	1575247	1577619	yddB	10	-0.0118303	0.00615289	-0.0236941	0.000228325	-0.0233885	0.0327274	-0.0879768	0.0416746	-	yddB	0.4598	0.026	0.974	0.2415	0.7585	Strong	Deleterious	Ambiguous	Deleterious
14895	b0770	801887	803320	ybhI	4	0.00617409	0.00635539	-0.0069677	0.0197092	-0.0180228	0.0208465	-0.0602361	0.0241454	+	ybhI	0.4979	0.828	0.172	0.209	0.791	Anecdotal	Beneficial	Ambiguous	Deleterious
17305	b3234	3380743	3382110	degQ	1	0.0986222	0.0361086	0.0289766	0.166874	0.0356153	0.02491	-0.014413	0.0865778	+	degQ	0.5205	0.997	0.003	0.925	0.075	Very Strong	Beneficial	Moderate	Beneficial
17931	b3891	4080299	4081228	fdhE	4	0.0110205	0.00660376	-0.00146555	0.0237478	-0.0279129	0.0207689	-0.0725002	0.0134548	-	fdhE	0.5462	0.9605	0.0395	0.092	0.908	Strong	Beneficial	Moderate	Deleterious
14633	b0496	520416	522830	ybbP	10	-0.000144938	0.00486223	-0.00972227	0.00997534	0.0675727	0.0241017	0.0224745	0.115512	+	ybbP	0.576	0.489	0.511	0.998	0.002	Ambiguous	Deleterious	Very Strong	Beneficial
17422	b3359	3488960	3490180	argD	1	0.0554765	0.0248899	0.00682805	0.101735	0.0568708	0.0193093	0.0204734	0.0926411	-	argD	0.5455	0.9895	0.0105	0.9995	0.0005	Very Strong	Beneficial	Very Strong	Beneficial
17942	b3902	4093448	4094272	rhaD	10	0.000680387	0.00533131	-0.0100545	0.0106748	0.0094722	0.0279121	-0.0401908	0.0627867	-	rhaD	0.5576	0.551	0.449	0.627	0.373	Ambiguous	Beneficial	Ambiguous	Beneficial
17104	b3028	3172530	3173111	mdaB	10	0.000923213	0.00606556	-0.0108888	0.0127665	-0.0375116	0.0306153	-0.100452	0.022025	+	mdaB	0.5052	0.565	0.435	0.111	0.889	Ambiguous	Beneficial	Anecdotal	Deleterious
17146	b3071	3216779	3217402	nfeR	1	-0.0580534	0.0521304	-0.155726	0.0475461	-0.0439434	0.0360006	-0.113387	0.0294599	+	yqjI	0.5369	0.1375	0.8625	0.124	0.876	Anecdotal	Deleterious	Anecdotal	Deleterious
15799	b1680	1759303	1760523	sufS	1	0.0962348	0.0450497	0.00112703	0.188959	0.0368014	0.0330622	-0.0295696	0.105153	-	sufS	0.5487	0.9755	0.0245	0.8635	0.1365	Very Strong	Beneficial	Anecdotal	Beneficial
16328	b2220	2321866	2323251	atoC	10	-0.00501044	0.00527722	-0.014956	0.0050348	-0.0764587	0.0260868	-0.12778	-0.0233988	+	atoC	0.4899	0.162	0.838	0.001	0.999	Anecdotal	Deleterious	Very Strong	Deleterious
16620	b2521	2652494	2653339	sseA	10	0.000715631	0.00546106	-0.0103681	0.0119972	0.00162352	0.0267101	-0.050885	0.0542968	+	sseA	0.5319	0.5515	0.4485	0.5275	0.4725	Ambiguous	Beneficial	Ambiguous	Beneficial
15278	b1156	1208517	1209119	tfaE	10	0.000642177	0.00695049	-0.0130506	0.0154893	0.0440784	0.0415428	-0.0375744	0.125067	-	tfaE	0.4776	0.534	0.466	0.8645	0.1355	Ambiguous	Beneficial	Anecdotal	Beneficial
17781	b3721	3902289	3903701	bglB	10	-0.000233426	0.00321749	-0.00644034	0.00593117	0.0382488	0.0142809	0.00887779	0.0663534	-	bglB	0.4855	0.468	0.532	0.995	0.005	Ambiguous	Deleterious	Very Strong	Beneficial
14669	b0532	559697	562300	sfmD	1	0.0340138	0.0265998	-0.0184775	0.0838157	0.00789131	0.0191957	-0.030205	0.0475126	+	sfmD	0.4781	0.8965	0.1035	0.6685	0.3315	Anecdotal	Beneficial	Ambiguous	Beneficial
17936	b3896	4087002	4088057	yiiG	1	0.0460729	0.0198805	0.00778141	0.0838572	0.0241047	0.0156144	-0.00663437	0.0546471	+	yiiG	0.4564	0.9925	0.0075	0.9395	0.0605	Very Strong	Beneficial	Moderate	Beneficial
1937149	b3825	4009170	4010192	pldB	10	-0.00491812	0.00429512	-0.0135889	0.00409408	0.0196157	0.0199482	-0.0212607	0.0584976	+	pldB	0.5376	0.1305	0.8695	0.8235	0.1765	Anecdotal	Deleterious	Anecdotal	Beneficial
16968	b2888	3031367	3032815	uacT	10	-0.00518123	0.00357672	-0.0122582	0.00248161	-0.0353803	0.0172593	-0.0686865	-0.000803958	+	ygfU	0.49	0.0895	0.9105	0.023	0.977	Moderate	Deleterious	Very Strong	Deleterious
16890	b2806	2940143	2941243	rlmM	10	0.00434388	0.00494298	-0.00518651	0.0142968	0.0258643	0.0245398	-0.0251926	0.0754777	-	ygdE	0.5223	0.808	0.192	0.8435	0.1565	Anecdotal	Beneficial	Anecdotal	Beneficial
14221	b0075	83622	83708	leuL	10	-0.00212644	0.00492703	-0.0118849	0.00737982	0.00122882	0.0231709	-0.0440706	0.0476706	-	leuL	0.4713	0.33	0.67	0.519	0.481	Ambiguous	Deleterious	Ambiguous	Beneficial
1936814	b2632	2767710	2768573	yfjP	4	-0.00208044	0.00941177	-0.0207864	0.0174484	0.0100754	0.0331638	-0.0551909	0.0755178	+	yfjP	0.5405	0.4185	0.5815	0.6205	0.3795	Ambiguous	Deleterious	Ambiguous	Beneficial
16382	b2275	2389116	2389964	yfbP	1	0.055567	0.0377645	-0.0168152	0.128165	0.0573202	0.0276278	0.00433405	0.111449	+	yfbP	0.4346	0.934	0.066	0.981	0.019	Moderate	Beneficial	Very Strong	Beneficial
17204	b3131	3277856	3278665	agaR	1	-0.0236108	0.0451389	-0.11203	0.0642935	-0.040906	0.0318797	-0.105302	0.0221786	-	agaR	0.5222	0.29	0.71	0.102	0.898	Ambiguous	Deleterious	Anecdotal	Deleterious
17159	b3084	3234739	3235875	rlmG	1	-0.0375488	0.0394227	-0.112197	0.0378481	-0.0288642	0.0271338	-0.0825542	0.0269176	-	ygjO	0.5383	0.166	0.834	0.156	0.844	Anecdotal	Deleterious	Anecdotal	Deleterious
15825	b1706	1789808	1791244	selO	1	0.00559061	0.0548946	-0.100411	0.105153	0.0131525	0.0379711	-0.0588955	0.0831537	-	ydiU	0.5282	0.542	0.458	0.651	0.349	Ambiguous	Beneficial	Ambiguous	Beneficial
14734	b0598	629894	631999	cstA	1	0.00252036	0.0294132	-0.0506301	0.0581419	0.0111645	0.0203048	-0.0303111	0.0511722	+	cstA	0.5722	0.533	0.467	0.7085	0.2915	Ambiguous	Beneficial	Ambiguous	Beneficial
18064	b4036	4247971	4249311	lamB	4	-0.00596266	0.00630963	-0.0191728	0.00688163	0.0176224	0.0204433	-0.0233208	0.0592703	+	lamB	0.5168	0.186	0.814	0.805	0.195	Anecdotal	Deleterious	Anecdotal	Beneficial
14650	b0513	540565	541866	ybbY	1	-0.039308	0.0261356	-0.0885561	0.00742192	-0.0357361	0.0191712	-0.0768463	0.000989767	+	ybbY	0.5123	0.061	0.939	0.0275	0.9725	Moderate	Deleterious	Strong	Deleterious
17322	b3252	3401392	3403332	csrD	4	-0.00153015	0.00560271	-0.0125641	0.00911937	0.000823419	0.0176896	-0.0323604	0.0378478	-	yhdA	0.507	0.398	0.602	0.5195	0.4805	Ambiguous	Deleterious	Ambiguous	Beneficial
15823	b1704	1788435	1789481	aroH	4	0.00878076	0.0112522	-0.0128685	0.0306257	-0.03959	0.0383693	-0.109926	0.0330174	+	aroH	0.531	0.776	0.224	0.1415	0.8585	Ambiguous	Beneficial	Anecdotal	Deleterious
18169	b4141	4369156	4370412	yjeH	4	-0.0029533	0.00621845	-0.0155074	0.00924366	0.0102473	0.0197311	-0.0275528	0.0484856	-	yjeH	0.5227	0.3085	0.6915	0.7095	0.2905	Ambiguous	Deleterious	Ambiguous	Beneficial
18143	b4115	4335694	4337031	adiC	4	0.0102392	0.00642035	-0.00225024	0.0232412	-0.026992	0.0193331	-0.0688368	0.0119329	-	adiC	0.5374	0.9515	0.0485	0.083	0.917	Strong	Beneficial	Moderate	Deleterious
15057	b0933	993277	994044	ssuB	1	-0.00167723	0.0552018	-0.107675	0.0971426	-0.0141406	0.0372765	-0.0863728	0.060001	-	ssuB	0.556	0.4875	0.5125	0.3465	0.6535	Ambiguous	Deleterious	Ambiguous	Deleterious
18403	b4382	4618229	4619551	deoA	4	-0.0145305	0.00751208	-0.0286855	-0.000557641	0.0529807	0.024441	0.0086561	0.101486	+	deoA	0.5518	0.0205	0.9795	0.991	0.009	Very Strong	Deleterious	Very Strong	Beneficial
16469	b2364	2476694	2477629	dsdC	1	-0.0866683	0.0448603	-0.177133	-0.00033695	-0.0577749	0.0327552	-0.123632	0.00862003	-	dsdC	0.4808	0.024	0.976	0.0435	0.9565	Very Strong	Deleterious	Strong	Deleterious
16859	b2775	2900592	2901869	yqcE	10	0.00574878	0.00456721	-0.00309497	0.0141278	0.0796506	0.0210128	0.0384438	0.122575	+	yqcE	0.4969	0.8935	0.1065	1	0	Anecdotal	Beneficial	Very Strong	Beneficial
17600	b3539	3700563	3701834	yhjV	10	0.000303732	0.00316849	-0.0056495	0.00614717	-0.00361467	0.0139301	-0.0319105	0.0256981	+	yhjV	0.4544	0.539	0.461	0.4025	0.5975	Ambiguous	Beneficial	Ambiguous	Deleterious
16550	b2451	2565481	2566884	eutA	1	0.0276804	0.0364693	-0.0443197	0.098525	0.0284061	0.026683	-0.022402	0.0793548	-	eutA	0.5912	0.768	0.232	0.86	0.14	Ambiguous	Beneficial	Anecdotal	Beneficial
18163	b4136	4363345	4365042	dsbD	10	0.00118364	0.00439516	-0.0075653	0.0098211	0.0670572	0.021012	0.0271309	0.108501	-	dipZ	0.5442	0.5945	0.4055	1	0	Ambiguous	Beneficial	Very Strong	Beneficial
15923	b1805	1888061	1889746	fadD	4	-0.0105378	0.00809403	-0.0262882	0.00440317	0.0339319	0.0270046	-0.0178278	0.0878949	-	fadD	0.5119	0.095	0.905	0.901	0.099	Moderate	Deleterious	Moderate	Beneficial
17553	b3492	3636208	3637410	yhiN	1	-0.0689529	0.0311832	-0.12728	-0.00713559	-0.0321713	0.0236152	-0.0770078	0.0131767	-	yhiN	0.5511	0.016	0.984	0.076	0.924	Very Strong	Deleterious	Moderate	Deleterious
16634	b2535	2665435	2666715	csiE	10	0.00367785	0.00486398	-0.005269	0.0128885	-0.00573405	0.0228727	-0.0502349	0.0367944	+	csiE	0.5152	0.7855	0.2145	0.3985	0.6015	Ambiguous	Beneficial	Ambiguous	Deleterious
17884	b3836	4021945	4022214	tatA	4	0.00254122	0.0121658	-0.0212443	0.0258398	-0.00147806	0.0404228	-0.0773227	0.0771103	+	b3836	0.4556	0.58	0.42	0.487	0.513	Ambiguous	Beneficial	Ambiguous	Deleterious
1936782	b4440	2653855	2654158	ryfA	4	0.0100127	0.00584192	-0.00212417	0.0217576	-0.0266452	0.0193236	-0.0650985	0.0127131	+	ryfA	0.5263	0.945	0.055	0.0925	0.9075	Moderate	Beneficial	Moderate	Deleterious
1936986	b3283	3431420	3431962	yrdD	1	-0.0638326	0.0321313	-0.126508	0.000599614	-0.0207882	0.0239591	-0.0669731	0.0261931	-	yrdD	0.4972	0.0265	0.9735	0.1915	0.8085	Strong	Deleterious	Anecdotal	Deleterious
16902	b2821	2955996	2958884	ptrA	1	0.0683745	0.026981	0.0158035	0.121754	0.0257262	0.0199939	-0.0121579	0.0651122	-	ptr	0.5116	0.9935	0.0065	0.8955	0.1045	Very Strong	Beneficial	Anecdotal	Beneficial
17581	b3520	3671292	3671894	yhjB	1	-0.00732362	0.0263782	-0.0624821	0.0453022	0.0270969	0.0202602	-0.0130951	0.0677296	-	yhjB	0.4776	0.3915	0.6085	0.91	0.09	Ambiguous	Deleterious	Moderate	Beneficial
17707	b3646	3818874	3819491	yicG	1	0.0123938	0.0337605	-0.0564361	0.0820567	0.031453	0.024462	-0.0167235	0.0779965	+	yicG	0.534	0.6405	0.3595	0.898	0.102	Ambiguous	Beneficial	Anecdotal	Beneficial
17054	b2976	3121634	3123805	glcB	10	-0.00700644	0.00460788	-0.0157698	0.00151969	-0.0378627	0.0208608	-0.078874	0.000774443	-	glcB	0.5345	0.061	0.939	0.027	0.973	Moderate	Deleterious	Strong	Deleterious
14884	b0759	791039	792055	galE	1	-0.0583495	0.0435671	-0.144123	0.0223255	-0.0528745	0.0299304	-0.112326	0.00401788	-	galE	0.5438	0.076	0.924	0.0365	0.9635	Moderate	Deleterious	Strong	Deleterious
17096	b3020	3166111	3167718	ygiS	1	-0.0564884	0.028675	-0.110739	-0.000686567	-0.0293451	0.0205041	-0.0712106	0.0105579	-	ygiS	0.523	0.0225	0.9775	0.0775	0.9225	Very Strong	Deleterious	Moderate	Deleterious
17601	b3540	3701864	3702868	dppF	10	0.00133001	0.00522965	-0.00911979	0.0114579	0.0528345	0.024413	0.00363927	0.100502	-	dppF	0.5612	0.594	0.406	0.9835	0.0165	Ambiguous	Beneficial	Very Strong	Beneficial
16636	b2537	2668006	2668896	hcaR	10	-0.00315306	0.00632399	-0.0159217	0.0094165	0.000936713	0.0326585	-0.0642385	0.0657083	-	hcaR	0.4983	0.301	0.699	0.513	0.487	Ambiguous	Deleterious	Ambiguous	Beneficial
16581	b2482	2601818	2603836	hyfB	1	0.0229538	0.037408	-0.0467741	0.0960607	0.0039464	0.0267143	-0.0480888	0.061789	+	hyfB	0.5473	0.7345	0.2655	0.559	0.441	Ambiguous	Beneficial	Ambiguous	Beneficial
14280	b0134	148807	149601	panB	4	-0.00960118	0.00948901	-0.0287332	0.00817387	0.0399411	0.0309499	-0.0173853	0.103147	-	panB	0.5459	0.145	0.855	0.9105	0.0895	Anecdotal	Deleterious	Moderate	Beneficial
16683	b2584	2719953	2722613	patZ	1	-0.0311836	0.0276146	-0.0841065	0.0199776	-0.0644768	0.0209187	-0.10456	-0.0252693	+	yfiQ	0.543	0.126	0.874	0.0005	0.9995	Anecdotal	Deleterious	Very Strong	Deleterious
17666	b3605	3779827	3781017	lldD	4	0.00291111	0.00730279	-0.0109471	0.0169097	-0.0146072	0.0231698	-0.0612488	0.0299598	+	lldD	0.5567	0.6715	0.3285	0.263	0.737	Ambiguous	Beneficial	Ambiguous	Deleterious
17328	b3258	3407607	3409058	panF	4	0.00339082	0.00633278	-0.00880684	0.0152951	-0.0126846	0.0196015	-0.0524455	0.0264284	+	panF	0.5434	0.7075	0.2925	0.257	0.743	Ambiguous	Beneficial	Ambiguous	Deleterious
16753	b2663	2794253	2795653	gabP	1	-0.00489431	0.0223256	-0.0471566	0.0384008	-0.00522424	0.0170384	-0.0380621	0.027551	+	gabP	0.5132	0.4095	0.5905	0.3705	0.6295	Ambiguous	Deleterious	Ambiguous	Deleterious
15872	b1754	1836073	1837239	ynjB	10	-0.01416	0.00769959	-0.0287036	0.000630633	-0.0656005	0.0433791	-0.150824	0.0164276	+	b1754	0.5638	0.033	0.967	0.0575	0.9425	Strong	Deleterious	Moderate	Deleterious
15242	b1120	1179520	1180359	cobB	4	0.00690279	0.0117322	-0.0158058	0.0306296	-0.0312265	0.0394331	-0.107194	0.0434011	+	cobB	0.5199	0.7195	0.2805	0.204	0.796	Ambiguous	Beneficial	Ambiguous	Deleterious
1937106	b3747	3931316	3933184	kup	1	0.0040436	0.0207294	-0.0362445	0.04385	-0.0376206	0.0157391	-0.0696142	-0.0052601	+	trkD	0.5142	0.581	0.419	0.0085	0.9915	Ambiguous	Beneficial	Very Strong	Deleterious
18341	b4317	4545096	4547732	fimD	10	-0.00887308	0.00196956	-0.0126408	-0.00528788	-0.0166325	0.0100763	-0.0380775	0.00291994	+	fimD	0.4862	0	1	0.048	0.952	Very Strong	Deleterious	Strong	Deleterious
17576	b3515	3663890	3664618	gadW	10	0.00239771	0.00367939	-0.00438849	0.00950595	0.0445317	0.0169374	0.010209	0.079621	-	gadW	0.4184	0.742	0.258	0.9945	0.0055	Ambiguous	Beneficial	Very Strong	Beneficial
18390	b4366	4604160	4604837	bglJ	10	-0.00468733	0.00351977	-0.0113552	0.00216105	0.00294864	0.0152838	-0.0289801	0.0339004	+	bglJ	0.4528	0.0825	0.9175	0.587	0.413	Moderate	Deleterious	Ambiguous	Beneficial
16093	b1982	2055061	2056515	amn	1	0.0260822	0.0356107	-0.0448483	0.0930496	0.0244083	0.0262607	-0.0242756	0.0752833	+	amn	0.5024	0.772	0.228	0.824	0.176	Ambiguous	Beneficial	Anecdotal	Beneficial
14698	b0562	582152	582806	ybcY	10	-0.00779098	0.00502203	-0.0176631	0.00154151	-0.0130123	0.0223483	-0.0581287	0.0322031	-	ybcY	0.4122	0.0535	0.9465	0.2835	0.7165	Moderate	Deleterious	Ambiguous	Deleterious
14540	b0402	420986	422359	proY	10	-0.000161067	0.00491079	-0.0100067	0.00901489	0.0558207	0.023705	0.00943375	0.103108	+	proY	0.5291	0.484	0.516	0.9885	0.0115	Ambiguous	Deleterious	Very Strong	Beneficial
18353	b4329	4559539	4560000	yjiG	4	-0.000319489	0.0105521	-0.0207971	0.0206912	0.0102739	0.0345644	-0.0520486	0.0795436	-	yjiG	0.5325	0.49	0.51	0.63	0.37	Ambiguous	Deleterious	Ambiguous	Beneficial
14886	b0761	793856	794644	modE	1	-0.0842321	0.0397387	-0.16198	-0.0088522	-0.0654076	0.0270452	-0.121797	-0.0126431	-	modE	0.526	0.013	0.987	0.0075	0.9925	Very Strong	Deleterious	Very Strong	Deleterious
17216	b3143	3288090	3288785	yraI	4	0.00232752	0.00629859	-0.00961525	0.0145626	-0.011554	0.0208659	-0.0514114	0.0288614	+	yraI	0.4425	0.6425	0.3575	0.291	0.709	Ambiguous	Beneficial	Ambiguous	Deleterious
16397	b2290	2407561	2408778	alaA	10	-0.00712329	0.00501879	-0.0169063	0.0023368	-0.00286952	0.0235788	-0.0462473	0.0397757	+	yfbQ	0.5049	0.081	0.919	0.4565	0.5435	Moderate	Deleterious	Ambiguous	Deleterious
17557	b3496	3640862	3642331	dtpB	4	-0.00674834	0.00596087	-0.0190842	0.00491717	0.013611	0.0196342	-0.0251027	0.0514446	+	yhiP	0.5184	0.119	0.881	0.7605	0.2395	Anecdotal	Deleterious	Ambiguous	Beneficial
17978	b3939	4128672	4129832	metB	1	-0.0584367	0.0354863	-0.129863	0.0134093	-0.0405177	0.0255696	-0.0920931	0.0107812	+	metB	0.5495	0.0495	0.9505	0.0595	0.9405	Strong	Deleterious	Moderate	Deleterious
16807	b2723	2847415	2849241	hycC	10	-0.00566483	0.0056297	-0.0166493	0.00606495	-0.0463479	0.0295133	-0.104868	0.0135962	-	hycC	0.5818	0.1575	0.8425	0.072	0.928	Anecdotal	Deleterious	Moderate	Deleterious
17897	b3856	4040906	4041433	mobB	4	-0.00418064	0.00921064	-0.0221878	0.0130733	0.0208944	0.029033	-0.0338656	0.0817434	-	mobB	0.4867	0.321	0.679	0.7625	0.2375	Ambiguous	Deleterious	Ambiguous	Beneficial
18216	b4191	4417698	4418453	ulaR	10	-0.00276342	0.00698184	-0.0167162	0.0107163	0.00239642	0.0415254	-0.0792004	0.079266	-	ulaR	0.5066	0.3315	0.6685	0.527	0.473	Ambiguous	Deleterious	Ambiguous	Beneficial
16776	b2687	2814218	2814733	luxS	1	0.00299306	0.0482912	-0.0931267	0.0970658	-0.0300637	0.0324362	-0.0995644	0.0358404	-	luxS	0.5155	0.5225	0.4775	0.1815	0.8185	Ambiguous	Beneficial	Anecdotal	Deleterious
15145	b1022	1086521	1087846	pgaC	1	0.110948	0.0362016	0.0449032	0.178725	0.0662328	0.0252212	0.0161066	0.115564	-	ycdQ	0.4668	0.9995	0.0005	0.9945	0.0055	Very Strong	Beneficial	Very Strong	Beneficial
1937104	b3745	3928152	3929603	viaA	10	0.0015183	0.00398468	-0.00604215	0.00920905	0.0339669	0.0183937	-0.00122793	0.0716171	-	yieM	0.5275	0.656	0.344	0.9685	0.0315	Ambiguous	Beneficial	Strong	Beneficial
17432	b3369	3499448	3499615	yhfL	1	-0.00676038	0.0261327	-0.0593244	0.0483984	-0.0165039	0.0195466	-0.0564114	0.0219478	+	yhfL	0.4226	0.3915	0.6085	0.206	0.794	Ambiguous	Deleterious	Ambiguous	Deleterious
15319	b1197	1245679	1247376	treA	10	-0.0032632	0.00575696	-0.0143153	0.00753332	0.0241779	0.0303801	-0.0329849	0.0835563	-	treA	0.523	0.2745	0.7255	0.789	0.211	Ambiguous	Deleterious	Ambiguous	Beneficial
18320	b4296	4520671	4522020	yjhF	10	-0.00478082	0.003238	-0.0108824	0.00140935	-0.0273496	0.0150812	-0.0566626	0.00281676	-	yjhF	0.4904	0.0635	0.9365	0.041	0.959	Moderate	Deleterious	Strong	Deleterious
14944	b0819	854824	855744	ldtB	4	-0.00516954	0.00911086	-0.0235583	0.0135109	0.0270537	0.0315711	-0.0332605	0.0861612	-	ybiS	0.5299	0.2865	0.7135	0.8115	0.1885	Ambiguous	Deleterious	Anecdotal	Beneficial
17918	b3878	4067240	4069276	yihQ	4	-0.00102304	0.00563537	-0.0115682	0.0100257	-0.00261435	0.0185	-0.0383709	0.0320963	-	yihQ	0.5351	0.432	0.568	0.4395	0.5605	Ambiguous	Deleterious	Ambiguous	Deleterious
18111	b4083	4304612	4306597	yjcS	1	0.00391096	0.0192868	-0.0354962	0.0429505	0.0020702	0.0147436	-0.0267937	0.031269	-	yjcS	0.5292	0.5815	0.4185	0.552	0.448	Ambiguous	Beneficial	Ambiguous	Beneficial
17572	b3511	3656995	3657567	hdeD	1	0.0130664	0.0152598	-0.0185031	0.0420477	-0.0126179	0.0123232	-0.039067	0.0115097	+	hdeD	0.466	0.791	0.209	0.1435	0.8565	Ambiguous	Beneficial	Anecdotal	Deleterious
17721	b3661	3839175	3839993	nlpA	4	0.000114744	0.00423554	-0.00843559	0.00907207	-0.000426831	0.0145508	-0.0286973	0.0273161	-	nlpA	0.4737	0.509	0.491	0.4875	0.5125	Ambiguous	Beneficial	Ambiguous	Deleterious
14739	b0602	635349	636569	ybdN	1	0.0197796	0.047626	-0.0761692	0.10685	0.0190366	0.03493	-0.0459387	0.0819438	-	ybdN	0.4758	0.656	0.344	0.706	0.294	Ambiguous	Beneficial	Ambiguous	Beneficial
16566	b2467	2582903	2583478	nudK	1	-0.104968	0.0530695	-0.213069	-0.000203726	-0.0937247	0.0364982	-0.170776	-0.0205114	-	yffH	0.4861	0.025	0.975	0.007	0.993	Very Strong	Deleterious	Very Strong	Deleterious
17264	b3193	3337910	3338461	mlaD	10	0.000734547	0.00505	-0.00933998	0.0109741	0.0434908	0.0244851	-0.00649034	0.0927812	-	yrbD	0.4982	0.5575	0.4425	0.9595	0.0405	Ambiguous	Beneficial	Strong	Beneficial
18005	b3966	4163639	4165483	btuB	10	-0.0021461	0.00334762	-0.00865932	0.00474502	4.05358e-05	0.0153098	-0.0308917	0.0296375	+	btuB	0.5024	0.2585	0.7415	0.5015	0.4985	Ambiguous	Deleterious	Ambiguous	Beneficial
15717	b1596	1669699	1670952	ynfM	1	-0.0145271	0.047122	-0.0997957	0.0677481	-0.00945677	0.0315749	-0.0731515	0.0513915	+	ynfM	0.5295	0.3845	0.6155	0.3775	0.6225	Ambiguous	Deleterious	Ambiguous	Deleterious
17481	b3418	3553085	3555790	malT	10	-0.00201194	0.00363471	-0.00912975	0.00531231	0.00540596	0.0177283	-0.0274671	0.0383095	+	malT	0.541	0.286	0.714	0.6245	0.3755	Ambiguous	Deleterious	Ambiguous	Beneficial
16765	b2675	2801348	2803492	nrdE	1	-0.0146466	0.030381	-0.0731746	0.0441001	-0.0161106	0.0223572	-0.0590563	0.0241923	+	nrdE	0.5184	0.3315	0.6685	0.216	0.784	Ambiguous	Deleterious	Ambiguous	Deleterious
18383	b4359	4597150	4599441	opgB	10	-0.00622599	0.00315027	-0.0123797	-4.29885e-05	-0.0307341	0.0147261	-0.0598851	-0.000406378	-	mdoB	0.5201	0.024	0.976	0.0235	0.9765	Very Strong	Deleterious	Very Strong	Deleterious
17212	b3139	3284685	3285488	agaC	1	-0.0248696	0.026936	-0.075706	0.0236101	-0.0176876	0.0192349	-0.0549598	0.0210493	+	agaC	0.5137	0.167	0.833	0.188	0.812	Anecdotal	Deleterious	Anecdotal	Deleterious
1937127	b3786	3970133	3971263	wecB	10	0.000358627	0.00350997	-0.0062483	0.00711595	-0.0249546	0.0154809	-0.0569709	0.00524631	+	rffE	0.5261	0.5435	0.4565	0.0535	0.9465	Ambiguous	Beneficial	Moderate	Deleterious
14912	b0787	820793	821506	ybhM	1	0.0795604	0.0664719	-0.0491372	0.215675	0.0412515	0.0461541	-0.051086	0.135175	+	ybhM	0.423	0.877	0.123	0.8185	0.1815	Anecdotal	Beneficial	Anecdotal	Beneficial
17329	b3259	3409070	3409951	prmA	4	-0.00910058	0.0107657	-0.030452	0.0136304	0.035688	0.0365044	-0.0358743	0.109813	+	prmA	0.5431	0.2135	0.7865	0.8345	0.1655	Ambiguous	Deleterious	Anecdotal	Beneficial
1936269	b4580	NA	NA	yaiT	1	-0.00652095	0.0204252	-0.0461696	0.033063	-0.0158943	0.0154375	-0.0464507	0.0135235	+	yaiT	0.4095	0.366	0.634	0.1355	0.8645	Ambiguous	Deleterious	Anecdotal	Deleterious
16644	b2545	2674700	2675761	yphC	10	6.64925e-05	0.00621715	-0.0132862	0.0121758	-0.0500333	0.0360962	-0.118156	0.0198057	-	yphC	0.5518	0.5045	0.4955	0.079	0.921	Ambiguous	Beneficial	Moderate	Deleterious
1937064	b3589	3756676	3757827	yiaY	4	-0.00904599	0.0051591	-0.0192825	0.00147669	0.0302877	0.0163543	-0.00312593	0.064844	-	yiaY	0.5052	0.045	0.955	0.962	0.038	Strong	Deleterious	Strong	Beneficial
16154	b2046	2118680	2120158	wzxC	1	0.0142301	0.0403796	-0.0709076	0.0992425	-0.0130749	0.0301992	-0.0738413	0.0493871	-	wzxC	0.5409	0.642	0.358	0.3355	0.6645	Ambiguous	Beneficial	Ambiguous	Deleterious
15706	b1585	1656747	1657457	ynfC	10	0.00409773	0.00697551	-0.00873768	0.0174082	0.0104135	0.0436082	-0.0681091	0.0913971	-	ynfC	0.4374	0.731	0.269	0.5885	0.4115	Ambiguous	Beneficial	Ambiguous	Beneficial
17569	b3508	3655255	3655902	yhiD	4	-0.00282891	0.00437414	-0.0113025	0.00622627	0.0150954	0.0136251	-0.0120561	0.0423807	-	yhiD	0.4552	0.249	0.751	0.863	0.137	Ambiguous	Deleterious	Anecdotal	Beneficial
16845	b2761	2884553	2887219	cas3	4	0.00507671	0.00481678	-0.00346494	0.0137494	-0.0102237	0.0148243	-0.0388861	0.017405	-	ygcB	0.4469	0.8705	0.1295	0.2435	0.7565	Anecdotal	Beneficial	Ambiguous	Deleterious
1936925	b3078	3226234	3227667	ygjI	1	0.0328247	0.0176025	-0.00342327	0.0687234	0.0246189	0.0145974	-0.00515633	0.0530011	+	ygjI	0.4965	0.9645	0.0355	0.9505	0.0495	Strong	Beneficial	Strong	Beneficial
16183	b2075	2155263	2158385	mdtB	1	-0.128269	0.0344347	-0.198926	-0.0555565	-0.078446	0.024723	-0.129038	-0.0293345	+	mdtB	0.5661	0	1	0.0025	0.9975	Very Strong	Deleterious	Very Strong	Deleterious
17179	b3104	3252911	3253267	yhaI	10	0.00351254	0.00707352	-0.00962062	0.0162906	-0.0510641	0.0351049	-0.119487	0.0178041	+	yhaI	0.4482	0.67	0.33	0.081	0.919	Ambiguous	Beneficial	Moderate	Deleterious
18024	b3992	4192821	4193576	thiF	10	-0.00229419	0.00555372	-0.0127795	0.00842998	0.0245462	0.0264331	-0.0264116	0.0752001	-	thiF	0.5754	0.3495	0.6505	0.827	0.173	Ambiguous	Deleterious	Anecdotal	Beneficial
16567	b2468	2583546	2585525	aegA	1	0.0851938	0.0414042	0.00240162	0.169024	0.0454803	0.029668	-0.0143104	0.106	-	aegA	0.5571	0.9785	0.0215	0.9335	0.0665	Very Strong	Beneficial	Moderate	Beneficial
16916	b2835	2972669	2973862	lplT	10	-0.00537936	0.0053472	-0.0160289	0.00499072	-0.067337	0.0273162	-0.121065	-0.0131429	-	ygeD	0.5553	0.16	0.84	0.0065	0.9935	Anecdotal	Deleterious	Very Strong	Deleterious
17756	b3697	3876140	3876952	yidA	10	0.00554672	0.00396332	-0.00239258	0.0134516	0.0361932	0.0192889	-0.000812668	0.073435	-	yidA	0.5105	0.907	0.093	0.9705	0.0295	Moderate	Beneficial	Strong	Beneficial
18207	b4182	4410553	4411251	yjfJ	4	-0.00536425	0.00626163	-0.017834	0.00690992	0.0168898	0.0214051	-0.0235343	0.0588535	+	yjfJ	0.5136	0.19	0.81	0.798	0.202	Anecdotal	Deleterious	Ambiguous	Beneficial
14188	b0042	43188	44129	fixB	4	0.0127591	0.00889552	-0.00426006	0.0302265	-0.0377266	0.0281177	-0.0940188	0.0168942	+	fixB	0.5669	0.928	0.072	0.091	0.909	Moderate	Beneficial	Moderate	Deleterious
14494	b0356	378462	379571	frmA	4	-0.0228647	0.00917885	-0.041122	-0.00507943	0.0844771	0.0287579	0.0284339	0.145	-	frmA	0.5369	0.005	0.995	0.999	0.001	Very Strong	Deleterious	Very Strong	Beneficial
18008	b3973	4173082	4174047	birA	10	-0.000753119	0.00747249	-0.0154606	0.0140536	0.0223265	0.0458774	-0.0761681	0.118459	+	birA	0.4938	0.462	0.538	0.684	0.316	Ambiguous	Deleterious	Ambiguous	Beneficial
17413	b3350	3478802	3480607	kefB	10	0.00272715	0.00352552	-0.00419909	0.00962012	0.00683867	0.0156329	-0.0236081	0.0383065	-	kefB	0.5476	0.7725	0.2275	0.6725	0.3275	Ambiguous	Beneficial	Ambiguous	Beneficial
16897	b2813	2946081	2947178	mltA	1	0.0382329	0.0348714	-0.0293697	0.106064	0.0158923	0.024862	-0.0317047	0.0650909	-	mltA	0.5282	0.865	0.135	0.7365	0.2635	Anecdotal	Beneficial	Ambiguous	Beneficial
17557	b3496	3640862	3642331	dtpB	10	0.00886042	0.00423969	0.000999429	0.0168125	0.013611	0.0196342	-0.0251027	0.0514446	+	yhiP	0.5184	0.9855	0.0145	0.7605	0.2395	Very Strong	Beneficial	Ambiguous	Beneficial
18153	b4125	4350031	4351662	dcuS	1	0.00435725	0.0299693	-0.0546432	0.0641839	0.00433535	0.0228115	-0.0405176	0.0482971	-	dcuS	0.4994	0.5565	0.4435	0.576	0.424	Ambiguous	Beneficial	Ambiguous	Beneficial
1936912	b4469	3158927	3161146	ygiQ	4	0.00946454	0.00614415	-0.0026417	0.021462	-0.0339634	0.0199629	-0.0710986	0.00694311	-	ygiQ	0.5459	0.9295	0.0705	0.0495	0.9505	Moderate	Beneficial	Strong	Deleterious
14337	b0191	214833	215255	arfB	1	0.047405	0.0578778	-0.0654207	0.160056	0.0142199	0.0395408	-0.0647745	0.0917029	+	yaeJ	0.5414	0.7975	0.2025	0.6395	0.3605	Ambiguous	Beneficial	Ambiguous	Beneficial
14671	b0534	563330	563845	sfmF	4	-0.000801508	0.00823641	-0.0165457	0.0163276	0.0139777	0.0269301	-0.0412649	0.0689084	+	sfmF	0.5	0.466	0.534	0.697	0.303	Ambiguous	Deleterious	Ambiguous	Beneficial
15195	b1073	1131018	1131434	flgB	10	-0.00213522	0.00717482	-0.0155793	0.0116973	0.0186824	0.0388599	-0.0560227	0.0920599	+	flgB	0.5348	0.3805	0.6195	0.696	0.304	Ambiguous	Deleterious	Ambiguous	Beneficial
17995	b3956	4150447	4153098	ppc	10	0.00274716	0.00361158	-0.00386262	0.00936461	-0.0160412	0.016327	-0.0469007	0.0158251	-	ppc	0.5566	0.785	0.215	0.1665	0.8335	Ambiguous	Beneficial	Anecdotal	Deleterious
1936963	b4569	NA	NA	yhcE	10	-0.00125055	0.00531302	-0.0118229	0.00948156	-0.023433	0.0259428	-0.0722487	0.0277297	+	yhcE	0.4632	0.4065	0.5935	0.181	0.819	Ambiguous	Deleterious	Anecdotal	Deleterious
18392	b4371	4606669	4607700	rsmC	4	0.00185303	0.00887848	-0.0154064	0.0194038	-0.00377746	0.0299085	-0.0626694	0.053005	-	rsmC	0.5572	0.571	0.429	0.4495	0.5505	Ambiguous	Beneficial	Ambiguous	Deleterious
16805	b2721	2844762	2846471	hycE	4	-0.00181583	0.00797947	-0.0181437	0.0133617	0.00677119	0.0251638	-0.0455173	0.0614003	-	hycE	0.569	0.4055	0.5945	0.611	0.389	Ambiguous	Deleterious	Ambiguous	Beneficial
1937033	b3486	3626803	3629538	rbbA	4	0.0111855	0.00534856	0.000641444	0.0212262	-0.0462196	0.016544	-0.0796323	-0.0126309	-	rbbA	0.5673	0.9835	0.0165	0.004	0.996	Very Strong	Beneficial	Very Strong	Deleterious
16823	b2739	2864236	2865012	ygbM	1	-0.0684879	0.0335186	-0.136355	-0.00192384	-0.0628594	0.0259615	-0.110105	-0.0119867	+	ygbM	0.5148	0.0235	0.9765	0.008	0.992	Very Strong	Deleterious	Very Strong	Deleterious
16697	b2602	2741360	2741725	yfiL	1	0.0462608	0.0394845	-0.0307108	0.125715	0.0308502	0.0292609	-0.0245949	0.0853756	+	yfiL	0.4563	0.873	0.127	0.861	0.139	Anecdotal	Beneficial	Anecdotal	Beneficial
1937065	b3595	3767221	3767922	yibJ	10	-0.00265918	0.00361137	-0.0104972	0.00440877	-0.0247827	0.0172283	-0.0563853	0.00877019	+	yibJ	0.4772	0.225	0.775	0.0775	0.9225	Ambiguous	Deleterious	Moderate	Deleterious
17136	b3060	3205324	3206256	ttdR	10	-0.0041109	0.00381611	-0.0116449	0.00326851	-0.0155523	0.0169602	-0.0495353	0.0193685	-	ygiP	0.4962	0.1425	0.8575	0.182	0.818	Anecdotal	Deleterious	Anecdotal	Deleterious
1937061	b3578	3744804	3746081	yiaN	1	0.0257713	0.0208497	-0.0111153	0.0671716	0.00229027	0.0155382	-0.0281518	0.0321408	+	yiaN	0.5086	0.9055	0.0945	0.564	0.436	Moderate	Beneficial	Ambiguous	Beneficial
16234	b2126	2212959	2214644	btsS	10	0.00356476	0.00525156	-0.00668678	0.0135507	0.00335466	0.0259904	-0.0490865	0.055444	-	yehU	0.5059	0.7475	0.2525	0.5495	0.4505	Ambiguous	Beneficial	Ambiguous	Beneficial
15866	b1748	1830762	1831982	astC	10	-0.00328351	0.00664656	-0.0156162	0.00918242	-0.0368359	0.0383782	-0.10945	0.0342217	-	astC	0.5504	0.311	0.689	0.1715	0.8285	Ambiguous	Deleterious	Anecdotal	Deleterious
16374	b2267	2381082	2381543	elaA	1	-0.00526393	0.0542652	-0.113338	0.105677	0.0108557	0.0366277	-0.0674115	0.0903083	-	elaA	0.4784	0.4605	0.5395	0.6145	0.3855	Ambiguous	Deleterious	Ambiguous	Beneficial
15063	b0939	998490	999191	elfD	1	-0.0561253	0.0398365	-0.13001	0.0196352	-0.0452096	0.0263763	-0.100375	0.00707585	+	ycbR	0.4501	0.071	0.929	0.049	0.951	Moderate	Deleterious	Strong	Deleterious
3446208	b4658	3146856	3147691	yghX	1	-0.0919407	0.0386559	-0.163621	-0.0151696	-0.0987482	0.0276353	-0.149987	-0.0439655	-	yghX	0.5251	0.0085	0.9915	0	1	Very Strong	Deleterious	Very Strong	Deleterious
18059	b4031	4240779	4242254	xylE	4	-0.000760411	0.00372727	-0.00777583	0.00641217	-0.00224264	0.0127851	-0.026138	0.0216116	-	xylE	0.4959	0.42	0.58	0.4315	0.5685	Ambiguous	Deleterious	Ambiguous	Deleterious
17912	b3872	4060447	4061157	yihL	10	-0.00605594	0.00443231	-0.0148545	0.00273114	0.0262565	0.0209543	-0.0150733	0.0667311	+	yihL	0.4909	0.0895	0.9105	0.8985	0.1015	Moderate	Deleterious	Anecdotal	Beneficial
17062	b2984	3132454	3133212	yghR	10	-0.00317831	0.00593826	-0.0148242	0.00831053	-0.0356776	0.031468	-0.0960561	0.0234889	-	yghR	0.5349	0.287	0.713	0.1175	0.8825	Ambiguous	Deleterious	Anecdotal	Deleterious
16560	b2461	2574978	2575457	eutP	4	0.00574817	0.00809099	-0.00949778	0.0210279	-0.0095101	0.0263189	-0.0603156	0.0417347	-	eutP	0.4979	0.7635	0.2365	0.361	0.639	Ambiguous	Beneficial	Ambiguous	Deleterious
18247	b4222	4447894	4448235	ytfP	1	0.0137783	0.04332	-0.0710453	0.0948625	0.00485004	0.0301966	-0.0594166	0.0641172	+	ytfP	0.5146	0.6255	0.3745	0.5635	0.4365	Ambiguous	Beneficial	Ambiguous	Beneficial
18348	b4324	4554576	4555349	uxuR	4	0.0186054	0.00712259	0.00416972	0.0327384	-0.0492126	0.0222563	-0.0960375	-0.00411761	+	uxuR	0.5362	0.9955	0.0045	0.015	0.985	Very Strong	Beneficial	Very Strong	Deleterious
1936207	b0070	77621	78799	setA	1	-0.0798333	0.0288313	-0.133438	-0.0246172	-0.0566678	0.0215581	-0.0977725	-0.0159973	+	setA	0.4852	0.001	0.999	0.0035	0.9965	Very Strong	Deleterious	Very Strong	Deleterious
18233	b4208	4429864	4431276	cycA	4	0.00531925	0.00660449	-0.00752523	0.0176792	-0.0137612	0.0209729	-0.0529039	0.0274185	+	cycA	0.5258	0.7725	0.2275	0.26	0.74	Ambiguous	Beneficial	Ambiguous	Deleterious
17806	b3746	3929597	3931093	ravA	1	-0.0128471	0.0258851	-0.0617288	0.0382183	-0.015643	0.0201849	-0.0512635	0.0220262	-	yieN	0.497	0.3095	0.6905	0.2175	0.7825	Ambiguous	Deleterious	Ambiguous	Deleterious
15278	b1156	1208517	1209119	tfaE	4	-0.0116378	0.0117031	-0.0356613	0.013243	0.0440784	0.0415428	-0.0375744	0.125067	-	tfaE	0.4776	0.161	0.839	0.8645	0.1355	Anecdotal	Deleterious	Anecdotal	Beneficial
1936492	b4492	NA	NA	ydbA	10	-0.00349284	0.00572148	-0.015017	0.007642	0.00330123	0.0291161	-0.0547069	0.0588012	+	ydbA	0.503	0.263	0.737	0.5525	0.4475	Ambiguous	Deleterious	Ambiguous	Beneficial
16327	b2219	2320043	2321869	atoS	10	-0.00654382	0.00445315	-0.0154593	0.00230503	-0.0318541	0.0225413	-0.0761972	0.0128942	+	atoS	0.4855	0.07	0.93	0.0835	0.9165	Moderate	Deleterious	Moderate	Deleterious
15500	b1378	1437260	1440784	ydbK	10	-0.0101105	0.00626306	-0.0226677	0.00212428	-0.101803	0.0343057	-0.165993	-0.0361632	-	ydbK	0.5325	0.0495	0.9505	0.0005	0.9995	Strong	Deleterious	Very Strong	Deleterious
18224	b4199	4424516	4424791	yjfY	1	-0.0466019	0.0341605	-0.114912	0.021306	-0.0354636	0.024288	-0.0854732	0.0125886	-	yjfY	0.4601	0.085	0.915	0.081	0.919	Moderate	Deleterious	Moderate	Deleterious
14669	b0532	559697	562300	sfmD	4	-0.000196917	0.00626794	-0.0126314	0.0119867	0.00789131	0.0191957	-0.030205	0.0475126	+	sfmD	0.4781	0.4905	0.5095	0.6685	0.3315	Ambiguous	Deleterious	Ambiguous	Beneficial
1936874	b2870	3006262	3007452	ygeW	1	-0.0664056	0.0354804	-0.13482	0.00470023	-0.0576172	0.0252766	-0.107858	-0.007475	+	ygeW	0.4996	0.0335	0.9665	0.01	0.99	Strong	Deleterious	Very Strong	Deleterious
16101	b1993	2065219	2065764	cobU	1	-0.0454285	0.0529072	-0.15296	0.0561911	-0.0397564	0.0368198	-0.111969	0.0302044	-	cobU	0.5055	0.1955	0.8045	0.1435	0.8565	Anecdotal	Deleterious	Anecdotal	Deleterious
18279	b4254	4477307	4478311	argI	10	0.00114571	0.00493205	-0.00834691	0.0101659	-0.0310678	0.0224658	-0.0727989	0.0136841	-	argI	0.5214	0.584	0.416	0.0835	0.9165	Ambiguous	Beneficial	Moderate	Deleterious
17714	b3653	3827460	3828665	gltS	4	-0.00369064	0.00712622	-0.0191206	0.0105512	0.0132205	0.0240204	-0.034689	0.0640924	-	gltS	0.5365	0.2965	0.7035	0.716	0.284	Ambiguous	Deleterious	Ambiguous	Beneficial
15249	b1127	1185844	1187070	pepT	1	-0.00434494	0.0476074	-0.0922738	0.0905123	-0.0241826	0.0337724	-0.0874891	0.0410449	+	pepT	0.4988	0.466	0.534	0.24	0.76	Ambiguous	Deleterious	Ambiguous	Deleterious
17397	b3334	3465082	3465543	gspM	1	0.108352	0.0397238	0.0281967	0.182628	0.0542767	0.0277852	0.000108106	0.108281	+	pshM	0.4784	0.9975	0.0025	0.975	0.025	Very Strong	Beneficial	Strong	Beneficial
17000	b2921	3066277	3067173	srsR	4	0.0160325	0.00628584	0.00368072	0.0287032	-0.0440396	0.0202527	-0.084787	-0.00384202	-	ygfI	0.4459	0.9925	0.0075	0.0155	0.9845	Very Strong	Beneficial	Very Strong	Deleterious
1937170	b3876	4064363	4065766	yihO	10	0.000870212	0.00288307	-0.00435777	0.00648598	-0.0159719	0.0129438	-0.0416695	0.0104288	-	yihO	0.4501	0.624	0.376	0.105	0.895	Ambiguous	Beneficial	Anecdotal	Deleterious
14819	b0689	715412	715906	ybfP	1	-0.0344782	0.0357431	-0.102078	0.0389202	-0.0240513	0.0258294	-0.0738353	0.0265588	+	ybfP	0.4545	0.1685	0.8315	0.1805	0.8195	Anecdotal	Deleterious	Anecdotal	Deleterious
18421	b4400	4638178	4639530	creD	4	-0.00424044	0.00667563	-0.0174232	0.00864573	0.0173976	0.0223392	-0.0253533	0.0591499	+	creD	0.4959	0.2555	0.7445	0.779	0.221	Ambiguous	Deleterious	Ambiguous	Beneficial
17914	b3874	4062247	4063512	yihN	10	-0.00171478	0.00246698	-0.00625534	0.00312073	-0.00636893	0.0109026	-0.0286252	0.0165455	+	yihN	0.4502	0.249	0.751	0.281	0.719	Ambiguous	Deleterious	Ambiguous	Deleterious
17981	b3942	4133835	4136015	katG	10	0.00278303	0.0039162	-0.00498999	0.010647	-0.00992853	0.0192918	-0.0460999	0.0270625	+	katG	0.5575	0.7645	0.2355	0.2935	0.7065	Ambiguous	Beneficial	Ambiguous	Deleterious
14285	b0139	152829	155426	htrE	4	0.00167223	0.00332751	-0.00470554	0.00834912	0.000532264	0.0104005	-0.0200557	0.0228288	-	htrE	0.4334	0.7005	0.2995	0.5185	0.4815	Ambiguous	Beneficial	Ambiguous	Beneficial
16466	b2361	2474984	2475520	yfdR	1	0.0023684	0.0332171	-0.0662773	0.0663901	-0.00366802	0.02451	-0.0498951	0.0438737	+	b2361	0.4618	0.5265	0.4735	0.432	0.568	Ambiguous	Beneficial	Ambiguous	Deleterious
16157	b2049	2123084	2124520	cpsB	4	0.00532619	0.0119158	-0.0172391	0.0289998	-0.00269834	0.0405145	-0.0854091	0.0774713	-	cpsB	0.5518	0.672	0.328	0.472	0.528	Ambiguous	Beneficial	Ambiguous	Deleterious
18152	b4124	4349315	4350034	dcuR	1	-0.00926116	0.027014	-0.062284	0.0423053	-0.0201831	0.0206088	-0.060774	0.0177907	-	dcuR	0.4931	0.36	0.64	0.148	0.852	Ambiguous	Deleterious	Anecdotal	Deleterious
15487	b1365	1425377	1425640	ynaK	10	-0.00514143	0.00575172	-0.0160667	0.00565282	-0.0411281	0.0284444	-0.0944442	0.0154146	+	ynaK	0.4811	0.182	0.818	0.077	0.923	Anecdotal	Deleterious	Moderate	Deleterious
1937039	b4452	3664864	3664969	gadY	10	-0.00793381	0.00480402	-0.0169502	0.00166007	0.0165205	0.023915	-0.0270073	0.0606543	+	gadY	0.4952	0.054	0.946	0.751	0.249	Moderate	Deleterious	Ambiguous	Beneficial
15509	b1387	1451597	1453642	paaZ	10	0.00282855	0.00667599	-0.00961813	0.0152597	0.0790845	0.0378735	0.0040389	0.150746	-	maoC	0.542	0.6635	0.3365	0.9825	0.0175	Ambiguous	Beneficial	Very Strong	Beneficial
14451	b0313	328747	329334	betI	10	0.00298499	0.00627111	-0.00927565	0.0153808	-0.0333964	0.0314569	-0.0969112	0.0280086	-	betI	0.568	0.685	0.315	0.159	0.841	Ambiguous	Beneficial	Anecdotal	Deleterious
1937315	b4378	4613481	4614260	yjjV	4	-0.00782797	0.01094	-0.0286031	0.0144252	0.0307805	0.0353102	-0.0389125	0.0981981	+	yjjV	0.5551	0.235	0.765	0.8005	0.1995	Ambiguous	Deleterious	Anecdotal	Beneficial
14332	b0186	209679	211820	ldcC	1	0.107956	0.0276818	0.0526723	0.161972	0.0588395	0.0220716	0.0171348	0.102336	+	ldcC	0.5089	1	0	0.997	0.003	Very Strong	Beneficial	Very Strong	Beneficial
16207	b2100	2181096	2182061	yegV	1	-0.0288141	0.0585561	-0.137975	0.0821091	-0.040624	0.0394849	-0.119433	0.0384138	+	yegV	0.5694	0.3045	0.6955	0.15	0.85	Ambiguous	Deleterious	Anecdotal	Deleterious
18192	b4167	4394066	4395613	nnr	1	0.000583902	0.0386058	-0.0739523	0.0722097	-0.0129774	0.0266922	-0.0656561	0.040417	+	yjeF	0.5711	0.5075	0.4925	0.323	0.677	Ambiguous	Beneficial	Ambiguous	Deleterious
1936712	b4500	2329798	2334402	yfaS	4	-0.00524541	0.0062679	-0.0177164	0.00761567	0.0166889	0.0209383	-0.0251065	0.058148	-	yfaS	0.5372	0.2075	0.7925	0.7965	0.2035	Ambiguous	Deleterious	Ambiguous	Beneficial
16271	b2162	2254245	2255186	rihB	4	0.0136948	0.00946718	-0.00422466	0.0321064	-0.0361661	0.0330113	-0.0965742	0.0247125	-	rihB	0.5202	0.9255	0.0745	0.1285	0.8715	Moderate	Beneficial	Anecdotal	Deleterious
16435	b2328	2445560	2446384	mepA	4	0.00629347	0.00944647	-0.0129556	0.0247318	-0.0177786	0.0315665	-0.077329	0.0455667	-	mepA	0.5539	0.7445	0.2555	0.2735	0.7265	Ambiguous	Beneficial	Ambiguous	Deleterious
17416	b3353	3483202	3484224	yheT	10	-0.000216133	0.00437501	-0.00858917	0.00820925	0.00868112	0.0194185	-0.0296675	0.047147	+	yheT	0.5425	0.477	0.523	0.677	0.323	Ambiguous	Deleterious	Ambiguous	Beneficial
14367	b0228	247637	248134	rayT	1	0.0660642	0.0546281	-0.0373969	0.165982	0.038282	0.0365688	-0.0312298	0.111598	+	yafM	0.4478	0.8925	0.1075	0.857	0.143	Anecdotal	Beneficial	Anecdotal	Beneficial
18097	b4069	4285413	4287371	acs	4	0.00209387	0.00745024	-0.0124314	0.0162592	-0.00262464	0.022961	-0.0497114	0.0454904	-	acs	0.5687	0.608	0.392	0.46	0.54	Ambiguous	Beneficial	Ambiguous	Deleterious
1936889	b4465	3076179	3077456	yggP	10	0.00379484	0.0042319	-0.00378986	0.0116036	-0.0154677	0.0170641	-0.0490907	0.0216708	-	yggP	0.5094	0.8145	0.1855	0.202	0.798	Anecdotal	Beneficial	Ambiguous	Deleterious
17862	b3813	3997983	4000145	uvrD	1	-0.0195906	0.0199593	-0.058718	0.0194718	-0.00582156	0.0160333	-0.0383977	0.0264244	+	uvrD	0.577	0.166	0.834	0.349	0.651	Anecdotal	Deleterious	Ambiguous	Deleterious
17564	b3503	3650237	3650662	arsC	4	-0.0131432	0.0093278	-0.0304336	0.00530688	0.0470032	0.0292469	-0.0130565	0.102596	+	arsC	0.5188	0.08	0.92	0.934	0.066	Moderate	Deleterious	Moderate	Beneficial
14717	b0581	606265	607383	ybdK	10	0.00290698	0.00616923	-0.00922577	0.0150573	0.0219456	0.0291755	-0.0381709	0.0800935	-	ybdK	0.5192	0.6755	0.3245	0.774	0.226	Ambiguous	Beneficial	Ambiguous	Beneficial
16866	b2782	2910756	2911091	mazF	1	-0.111019	0.0599018	-0.227823	-0.000989728	-0.0548089	0.0404521	-0.136225	0.0216025	-	chpA	0.4613	0.0245	0.9755	0.0855	0.9145	Very Strong	Deleterious	Moderate	Deleterious
16473	b2368	2482176	2483339	emrK	10	0.000410672	0.00505305	-0.00932439	0.0108602	0.0153502	0.0238206	-0.0316976	0.0627159	-	emrK	0.4192	0.535	0.465	0.7355	0.2645	Ambiguous	Beneficial	Ambiguous	Beneficial
16327	b2219	2320043	2321869	atoS	1	-0.0228031	0.0308496	-0.0841232	0.0358635	-0.0318541	0.0225413	-0.0761972	0.0128942	+	atoS	0.4855	0.2335	0.7665	0.0835	0.9165	Ambiguous	Deleterious	Moderate	Deleterious
1936929	b3088	3238580	3239545	alx	1	-0.0366011	0.0357278	-0.104737	0.0337797	-0.0463455	0.0254376	-0.0944169	0.0033583	+	alx	0.5404	0.1545	0.8455	0.0355	0.9645	Anecdotal	Deleterious	Strong	Deleterious
17577	b3516	3664986	3665810	gadX	1	0.00663931	0.0219594	-0.0367449	0.0496186	0.0133287	0.0170012	-0.0193573	0.047239	-	gadX	0.4097	0.625	0.375	0.7845	0.2155	Ambiguous	Beneficial	Ambiguous	Beneficial
16719	b2626	2760547	2761173	yfjJ	4	0.00488531	0.00761491	-0.0105766	0.0197865	-0.00673716	0.0255784	-0.0577902	0.0434956	+	yfjJ	0.4035	0.7355	0.2645	0.401	0.599	Ambiguous	Beneficial	Ambiguous	Deleterious
17914	b3874	4062247	4063512	yihN	1	-0.0038371	0.0136328	-0.030536	0.0227153	-0.00636893	0.0109026	-0.0286252	0.0165455	+	yihN	0.4502	0.3945	0.6055	0.281	0.719	Ambiguous	Deleterious	Ambiguous	Deleterious
17654	b3593	3762183	3766316	rhsA	4	-0.00504886	0.00991266	-0.0228214	0.012943	0.021414	0.0309404	-0.0387794	0.0842574	+	rhsA	0.5953	0.3055	0.6945	0.756	0.244	Ambiguous	Deleterious	Ambiguous	Beneficial
14727	b0591	622300	623550	entS	4	-0.00961746	0.00882937	-0.0261479	0.00709333	0.035656	0.0290515	-0.016879	0.0917446	+	ybdA	0.5803	0.1255	0.8745	0.911	0.089	Anecdotal	Deleterious	Moderate	Beneficial
18036	b4004	4203320	4204645	zraR	10	-0.00671696	0.00507723	-0.0161555	0.00336145	-0.0214971	0.022233	-0.0642887	0.0243589	+	zraR	0.5626	0.088	0.912	0.1875	0.8125	Moderate	Deleterious	Anecdotal	Deleterious
14561	b0423	441549	442997	thiI	10	-0.00433794	0.00624015	-0.0159654	0.00798793	-0.0742308	0.0310455	-0.138208	-0.0109784	+	thiI	0.5217	0.2545	0.7455	0.009	0.991	Ambiguous	Deleterious	Very Strong	Deleterious
16255	b2146	2234033	2235271	preT	4	0.00431391	0.00917487	-0.014963	0.0221899	-0.0117785	0.029919	-0.072507	0.0503689	+	yeiT	0.5149	0.682	0.318	0.337	0.663	Ambiguous	Beneficial	Ambiguous	Deleterious
1936903	b4467	3124236	3125459	glcF	10	0.00159651	0.005637	-0.00945862	0.0123907	0.00521817	0.0305364	-0.049987	0.0608615	-	glcF	0.5556	0.6135	0.3865	0.5725	0.4275	Ambiguous	Beneficial	Ambiguous	Beneficial
15187	b1065	1124118	1125326	mdtH	4	-0.00749032	0.010268	-0.0297236	0.0137756	0.0312516	0.0331973	-0.037515	0.100927	-	yceL	0.5533	0.2285	0.7715	0.824	0.176	Ambiguous	Deleterious	Anecdotal	Beneficial
18050	b4022	4230354	4231226	rluF	1	-0.0513722	0.0305303	-0.109972	0.00578565	-0.029559	0.0230312	-0.0762726	0.0148141	+	yjbC	0.5155	0.042	0.958	0.097	0.903	Strong	Deleterious	Moderate	Deleterious
16803	b2719	2843443	2844210	hycG	4	0.0126807	0.00989494	-0.0058051	0.0323726	-0.0423191	0.0341601	-0.105723	0.0172617	-	hycG	0.5638	0.91	0.09	0.0835	0.9165	Moderate	Beneficial	Moderate	Deleterious
17803	b3743	3926545	3927003	asnC	4	-0.0131314	0.00800475	-0.0291303	0.00283867	0.0484495	0.025393	-0.00320368	0.0986314	-	asnC	0.4946	0.0505	0.9495	0.966	0.034	Moderate	Deleterious	Strong	Beneficial
14524	b0386	404835	405644	proC	10	-0.012874	0.0062163	-0.0252144	-0.000955163	-0.106156	0.0350555	-0.174227	-0.0391129	-	proC	0.5457	0.015	0.985	0	1	Very Strong	Deleterious	Very Strong	Deleterious
16504	b2405	2521593	2522477	xapR	10	-0.00615099	0.00574146	-0.0169618	0.00482772	-0.00409936	0.0274496	-0.0613243	0.0493994	-	xapR	0.5051	0.1325	0.8675	0.4335	0.5665	Anecdotal	Deleterious	Ambiguous	Deleterious
15236	b1114	1170518	1173964	mfd	1	-0.00304666	0.0380199	-0.080319	0.0740679	-0.010606	0.0269527	-0.0682135	0.046247	-	mfd	0.5477	0.47	0.53	0.346	0.654	Ambiguous	Deleterious	Ambiguous	Deleterious
17423	b3360	3490266	3490829	pabA	4	0.00652855	0.0095188	-0.0124785	0.0240738	-0.0173709	0.0307483	-0.0770635	0.0466215	-	pabA	0.5337	0.7285	0.2715	0.299	0.701	Ambiguous	Beneficial	Ambiguous	Deleterious
18346	b4322	4551636	4552820	uxuA	10	-0.00246926	0.00519129	-0.0127214	0.008426	-0.018797	0.0247245	-0.0682358	0.0309247	+	uxuA	0.5435	0.3275	0.6725	0.226	0.774	Ambiguous	Deleterious	Ambiguous	Deleterious
14949	b0824	862612	863511	ybiY	4	0.0132295	0.00978595	-0.00593109	0.0327238	-0.044621	0.0319268	-0.107738	0.0181248	-	ybiY	0.5411	0.9095	0.0905	0.0795	0.9205	Moderate	Beneficial	Moderate	Deleterious
18288	b4263	4488561	4490063	yjgR	10	0.00396184	0.0045418	-0.00479565	0.0131787	0.0126616	0.0212768	-0.0263215	0.0540542	-	yjgR	0.5376	0.813	0.187	0.725	0.275	Anecdotal	Beneficial	Ambiguous	Beneficial
16847	b2763	2888387	2890099	cysI	1	-0.0397046	0.0351384	-0.110646	0.0279777	-0.0346532	0.0251449	-0.0883316	0.0147294	-	cysI	0.5604	0.1285	0.8715	0.091	0.909	Anecdotal	Deleterious	Moderate	Deleterious
17563	b3502	3648935	3650224	arsB	10	-0.00496137	0.00411516	-0.012935	0.00286987	-0.042706	0.0189938	-0.078424	-0.00535484	+	arsB	0.5395	0.119	0.881	0.0105	0.9895	Anecdotal	Deleterious	Very Strong	Deleterious
16615	b2516	2641831	2642844	rodZ	1	-0.0973822	0.0391176	-0.172016	-0.0176762	-0.096318	0.0297667	-0.158255	-0.0415624	-	yfgA	0.5454	0.0075	0.9925	0.0005	0.9995	Very Strong	Deleterious	Very Strong	Deleterious
15106	b0982	1044230	1044676	etp	10	0.00199339	0.00647086	-0.0111351	0.0157246	-0.0164927	0.0366445	-0.0894724	0.052377	-	yccY	0.5235	0.621	0.379	0.323	0.677	Ambiguous	Beneficial	Ambiguous	Deleterious
17457	b3394	3521433	3521972	hofN	10	-0.00170045	0.00610471	-0.0133122	0.00988017	0.0127009	0.0300984	-0.0477877	0.0745074	-	yrfC	0.5537	0.405	0.595	0.674	0.326	Ambiguous	Deleterious	Ambiguous	Beneficial
16898	b2817	2947757	2949010	amiC	10	0.00675571	0.00608009	-0.00531432	0.0185926	0.0317214	0.032427	-0.0339613	0.092024	-	b2817	0.5351	0.856	0.144	0.8315	0.1685	Anecdotal	Beneficial	Anecdotal	Beneficial
15273	b1151	1205731	1206204	beeE	4	0.0214453	0.0123514	-0.00272817	0.0446029	-0.0682259	0.0408478	-0.150502	0.0107586	+	ymfO	0.5558	0.959	0.041	0.0485	0.9515	Strong	Beneficial	Strong	Deleterious
3446195	b4661	2452356	2455001	yfcU	10	-0.00805801	0.00465846	-0.0167405	0.000915289	-0.03668	0.0227551	-0.0827298	0.00702583	-	yfcU	0.5174	0.0385	0.9615	0.0435	0.9565	Strong	Deleterious	Strong	Deleterious
17678	b3617	3791355	3792551	kbl	4	0.000195369	0.00716413	-0.0130404	0.0139223	0.00197693	0.0225429	-0.0406735	0.0441957	-	kbl	0.5422	0.5095	0.4905	0.537	0.463	Ambiguous	Beneficial	Ambiguous	Beneficial
14187	b0041	42403	43173	fixA	4	0.00242642	0.0095018	-0.01577	0.0201833	-0.00965493	0.0308171	-0.0709476	0.0498808	+	fixA	0.5253	0.596	0.404	0.3775	0.6225	Ambiguous	Beneficial	Ambiguous	Deleterious
15262	b1140	1199679	1200806	intE	4	-0.0117313	0.00813706	-0.0272813	0.00308254	0.0391604	0.0265713	-0.0111044	0.0892524	-	intE	0.4477	0.0715	0.9285	0.9345	0.0655	Moderate	Deleterious	Moderate	Beneficial
16915	b2834	2971597	2972637	tas	1	-0.134858	0.0419972	-0.215188	-0.0567756	-0.116717	0.0298284	-0.174164	-0.0611952	+	tas	0.5437	0	1	0	1	Very Strong	Deleterious	Very Strong	Deleterious
16809	b2725	2849974	2850435	hycA	4	0.00249598	0.0110823	-0.0200807	0.0236421	-0.011105	0.0363255	-0.0795222	0.0631649	-	hycA	0.5022	0.591	0.409	0.3865	0.6135	Ambiguous	Beneficial	Ambiguous	Deleterious
17390	b3327	3459817	3461013	gspF	4	0.0167297	0.0059132	0.00501113	0.0283879	-0.0501244	0.0192209	-0.086825	-0.0114071	+	gspF	0.5104	0.998	0.002	0.0065	0.9935	Very Strong	Beneficial	Very Strong	Deleterious
17510	b3449	3587370	3588113	ugpQ	10	-0.00591901	0.00596944	-0.017587	0.00513852	-0.0418286	0.0298973	-0.0999393	0.0155559	-	ugpQ	0.5645	0.1555	0.8445	0.0805	0.9195	Anecdotal	Deleterious	Moderate	Deleterious
15090	b0966	1028404	1028721	hspQ	1	0.062751	0.0537669	-0.0399696	0.161096	0.0293915	0.0355898	-0.0414618	0.0999192	-	hspQ	0.5566	0.882	0.118	0.7945	0.2055	Anecdotal	Beneficial	Ambiguous	Beneficial
17398	b3335	3465543	3466220	gspO	1	-0.0579772	0.0269598	-0.111113	-0.00386102	-0.0246174	0.0192248	-0.0647497	0.0160475	+	gspO	0.5044	0.018	0.982	0.104	0.896	Very Strong	Deleterious	Anecdotal	Deleterious
18391	b4367	4604875	4605663	fhuF	10	-6.45848e-06	0.00484674	-0.00938664	0.00994359	0.0164316	0.0244041	-0.0296731	0.0652182	-	fhuF	0.5311	0.5	0.5	0.748	0.252	Ambiguous	Deleterious	Ambiguous	Beneficial
17990	b3951	4143995	4146292	pflD	10	0.00123814	0.00395822	-0.00649949	0.00880554	-0.0030262	0.0170348	-0.0353753	0.0303822	+	pflD	0.5313	0.6165	0.3835	0.4245	0.5755	Ambiguous	Beneficial	Ambiguous	Deleterious
1937155	b4483	4023554	4024336	tatD	10	-0.0066714	0.00418196	-0.0149867	0.00152979	-0.021713	0.0203922	-0.0609651	0.0185125	+	tatD	0.5428	0.053	0.947	0.143	0.857	Moderate	Deleterious	Anecdotal	Deleterious
16148	b2040	2111077	2111976	rfbD	1	0.108921	0.0325275	0.0429166	0.170722	0.0352897	0.0247935	-0.0117291	0.0788205	-	rfbD	0.4656	1	0	0.925	0.075	Very Strong	Beneficial	Moderate	Beneficial
15494	b1372	1429049	1432411	stfR	1	-0.0761571	0.0437818	-0.159128	0.0106283	-0.0440313	0.0320239	-0.10516	0.0177179	+	b1372	0.5335	0.0405	0.9595	0.0805	0.9195	Strong	Deleterious	Moderate	Deleterious
17152	b3077	3225722	3226171	ebgC	10	0.000171782	0.00424278	-0.00785604	0.00842867	-0.00230001	0.0195896	-0.0403215	0.03865	+	ebgC	0.4556	0.514	0.486	0.464	0.536	Ambiguous	Beneficial	Ambiguous	Deleterious
15670	b1548	1635798	1636367	nohA	4	4.10667e-06	0.015384	-0.0292033	0.0277243	-0.00141584	0.0501451	-0.0930258	0.0979714	-	nohA	0.5322	0.5	0.5	0.49	0.51	Ambiguous	Deleterious	Ambiguous	Deleterious
17756	b3697	3876140	3876952	yidA	1	0.037425	0.0256344	-0.01285	0.0874305	0.0361932	0.0192889	-0.000812668	0.073435	-	yidA	0.5105	0.928	0.072	0.9705	0.0295	Moderate	Beneficial	Strong	Beneficial
15157	b1035	1099640	1100194	ycdY	4	-0.0232661	0.0100615	-0.0419087	-0.00374667	0.0792275	0.0311989	0.0187897	0.141205	+	ycdY	0.5351	0.0105	0.9895	0.9905	0.0095	Very Strong	Deleterious	Very Strong	Beneficial
17809	b3749	3933778	3935283	rbsA	1	0.0110187	0.02355	-0.0348449	0.0583994	-0.0049245	0.0179189	-0.0398417	0.0300844	+	rbsA	0.512	0.687	0.313	0.3885	0.6115	Ambiguous	Beneficial	Ambiguous	Deleterious
17181	b3106	3254319	3255020	yhaK	10	0.00102784	0.0062312	-0.011012	0.0131582	0.00943085	0.0348789	-0.0579113	0.0801666	+	yhaK	0.5342	0.565	0.435	0.598	0.402	Ambiguous	Beneficial	Ambiguous	Beneficial
18157	b4129	4353200	4354717	lysU	1	0.0335179	0.0191765	-0.00536503	0.0696535	0.0213046	0.0145502	-0.00648622	0.047545	-	lysU	0.4743	0.955	0.045	0.931	0.069	Strong	Beneficial	Moderate	Beneficial
17728	b3668	3848634	3850136	uhpB	1	0.00975565	0.0335627	-0.0526677	0.0710345	0.00141607	0.0234533	-0.0462905	0.0452612	-	uhpB	0.5709	0.6165	0.3835	0.5265	0.4735	Ambiguous	Beneficial	Ambiguous	Beneficial
17584	b3523	3674786	3676108	yhjE	10	0.0030974	0.0045932	-0.00590832	0.0122837	0.00273971	0.0218122	-0.0380322	0.0427679	+	yhjE	0.5563	0.7555	0.2445	0.548	0.452	Ambiguous	Beneficial	Ambiguous	Beneficial
15049	b0925	981047	982894	ldtD	10	-0.0148215	0.0054432	-0.0258372	-0.00419374	-0.0298649	0.0259166	-0.0797518	0.0212125	+	ycbB	0.5314	0.0035	0.9965	0.131	0.869	Very Strong	Deleterious	Anecdotal	Deleterious
18154	b4126	4351843	4352073	yjdI	1	-0.000452834	0.0282203	-0.0572866	0.0593327	-0.0175294	0.0204034	-0.05994	0.0263566	+	yjdI	0.4892	0.4945	0.5055	0.1985	0.8015	Ambiguous	Deleterious	Anecdotal	Deleterious
17493	b3431	3569346	3571319	glgX	10	0.00309857	0.00394669	-0.00396515	0.0104983	-0.0168771	0.0180085	-0.0543524	0.0191118	-	glgX	0.5436	0.7845	0.2155	0.171	0.829	Ambiguous	Beneficial	Anecdotal	Deleterious
17606	b3546	3708784	3710475	eptB	10	0.000446607	0.00328244	-0.00543109	0.00641998	0.0199995	0.0154462	-0.00701695	0.0515892	-	yhjW	0.5041	0.5545	0.4455	0.9265	0.0735	Ambiguous	Beneficial	Moderate	Beneficial
18332	b4308	4535015	4536031	yjhR	4	0.00781883	0.00411849	-0.000244731	0.0157843	-0.0146725	0.0133795	-0.0410907	0.0113908	+	yjhR	0.44	0.972	0.028	0.123	0.877	Strong	Beneficial	Anecdotal	Deleterious
18048	b4020	4227731	4229362	yjbB	4	0.00310004	0.00672989	-0.00986244	0.0164335	-0.0103497	0.0214761	-0.0520771	0.0322138	+	yjbB	0.5533	0.678	0.322	0.316	0.684	Ambiguous	Beneficial	Ambiguous	Deleterious
17720	b3660	3838248	3839171	yicL	1	0.0203818	0.0192267	-0.0164895	0.0551052	0.0172323	0.0139383	-0.0119276	0.0439437	+	yicL	0.487	0.8615	0.1385	0.8705	0.1295	Anecdotal	Beneficial	Anecdotal	Beneficial
14269	b0123	137083	138633	cueO	1	-0.040247	0.031289	-0.101626	0.0213643	-0.0338806	0.0235016	-0.0828959	0.0148527	+	cueO	0.5467	0.112	0.888	0.0785	0.9215	Anecdotal	Deleterious	Moderate	Deleterious
14181	b0035	34781	35371	caiE	4	-0.000354887	0.00902816	-0.0189224	0.0176699	0.00289233	0.0300652	-0.0576959	0.0615209	-	caiE	0.5499	0.4825	0.5175	0.536	0.464	Ambiguous	Deleterious	Ambiguous	Beneficial
17111	b3035	3178115	3179596	tolC	10	-0.0197643	0.00488718	-0.0297884	-0.00949452	-0.10272	0.0236571	-0.149518	-0.0522395	+	tolC	0.5135	0.0005	0.9995	0	1	Very Strong	Deleterious	Very Strong	Deleterious
18333	b4309	4536614	4537594	nanS	10	-0.00329085	0.00376391	-0.0101715	0.00387754	-0.0137154	0.0162919	-0.0463569	0.0196534	-	yjhS	0.4873	0.1825	0.8175	0.194	0.806	Anecdotal	Deleterious	Anecdotal	Deleterious
17971	b3932	4121757	4122287	hslV	1	0.0334493	0.0308857	-0.0246499	0.092141	-0.0065743	0.0228411	-0.0491551	0.0374265	-	hslV	0.5273	0.8595	0.1405	0.378	0.622	Anecdotal	Beneficial	Ambiguous	Deleterious
17459	b3396	3522871	3525423	mrcA	1	-0.0773135	0.0154625	-0.10832	-0.047993	-0.0407806	0.0123046	-0.0678945	-0.0147114	+	mrcA	0.5554	0	1	0.0015	0.9985	Very Strong	Deleterious	Very Strong	Deleterious
17559	b3498	3643140	3645182	prlC	1	-0.0413786	0.0218747	-0.085846	-0.00052931	-0.0342237	0.0181909	-0.0686944	-0.00132723	-	prlC	0.5472	0.023	0.977	0.02	0.98	Very Strong	Deleterious	Very Strong	Deleterious
14809	b0679	703944	705890	nagE	10	-0.00227563	0.00515726	-0.0113095	0.00702762	-0.00839425	0.0231079	-0.0506001	0.0359818	+	nagE	0.5475	0.33	0.67	0.363	0.637	Ambiguous	Deleterious	Ambiguous	Deleterious
17608	b3548	3712236	3712934	yhjY	1	-0.0514732	0.0310114	-0.112233	0.00975192	-0.0268076	0.0230208	-0.0723753	0.0176139	-	yhjY	0.5021	0.0485	0.9515	0.122	0.878	Strong	Deleterious	Anecdotal	Deleterious
18160	b4132	4358697	4360031	cadB	4	0.0104126	0.00455482	0.00166384	0.0190743	-0.027047	0.014743	-0.0543325	0.00248117	-	cadB	0.4944	0.992	0.008	0.033	0.967	Very Strong	Beneficial	Strong	Deleterious
17111	b3035	3178115	3179596	tolC	1	-0.0866619	0.0321156	-0.150914	-0.0211412	-0.10272	0.0236571	-0.149518	-0.0522395	+	tolC	0.5135	0.005	0.995	0	1	Very Strong	Deleterious	Very Strong	Deleterious
17356	b3293	3439141	3439509	yhdN	10	-0.00496634	0.0066802	-0.0179383	0.00841628	0.0232708	0.0363913	-0.045115	0.0945546	-	yhdN	0.4797	0.2295	0.7705	0.741	0.259	Ambiguous	Deleterious	Ambiguous	Beneficial
14784	b0647	678852	679406	ybeT	4	0.0115516	0.00983034	-0.00628593	0.0302017	-0.0303241	0.0301112	-0.0906111	0.0281419	-	ybeT	0.427	0.8925	0.1075	0.1625	0.8375	Anecdotal	Beneficial	Anecdotal	Deleterious
14219	b0073	80867	81958	leuB	1	-0.0361674	0.0363523	-0.108016	0.0362856	-0.0194765	0.0262232	-0.0722268	0.0325378	-	leuB	0.5549	0.1645	0.8355	0.23	0.77	Anecdotal	Deleterious	Ambiguous	Deleterious
14147	b0002	337	2799	thrA	10	0.00445695	0.00442665	-0.00417558	0.0131322	0.0225118	0.0203724	-0.0178825	0.0640694	+	thrA	0.5307	0.8455	0.1545	0.872	0.128	Anecdotal	Beneficial	Anecdotal	Beneficial
14592	b0454	475982	476371	ybaZ	10	-0.00520597	0.00651678	-0.0184386	0.00745091	-0.034267	0.0364841	-0.108972	0.0416768	-	ybaZ	0.541	0.218	0.782	0.177	0.823	Ambiguous	Deleterious	Anecdotal	Deleterious
18332	b4308	4535015	4536031	yjhR	1	0.0157405	0.0160462	-0.0152334	0.0455988	-0.0146725	0.0133795	-0.0410907	0.0113908	+	yjhR	0.44	0.8305	0.1695	0.123	0.877	Anecdotal	Beneficial	Anecdotal	Deleterious
17210	b3137	3283143	3284003	kbaY	1	-0.00967119	0.0311222	-0.0650522	0.0496777	0.00691877	0.0221632	-0.0375055	0.0526285	+	kbaY	0.5203	0.3825	0.6175	0.621	0.379	Ambiguous	Deleterious	Ambiguous	Beneficial
17536	b3475	3612969	3613556	acpT	4	0.00495992	0.00904067	-0.0122418	0.0232269	-0.0199273	0.0301311	-0.0813824	0.0376173	+	acpT	0.5646	0.711	0.289	0.246	0.754	Ambiguous	Beneficial	Ambiguous	Deleterious
14360	b0221	240859	243303	fadE	4	0.0067429	0.00605614	-0.00486807	0.0192233	-0.020036	0.020332	-0.057652	0.0187142	-	yafH	0.5689	0.8605	0.1395	0.163	0.837	Anecdotal	Beneficial	Anecdotal	Deleterious
1936809	b2616	2751795	2753456	recN	4	0.0107618	0.00700882	-0.00283207	0.023805	-0.0355725	0.0228573	-0.0785286	0.0089025	+	recN	0.5181	0.9375	0.0625	0.0625	0.9375	Moderate	Beneficial	Moderate	Deleterious
16985	b2905	3049573	3050667	gcvT	10	-0.00770949	0.00558375	-0.0184834	0.00311282	0.0110552	0.0285548	-0.0456249	0.0655644	-	gcvT	0.5461	0.096	0.904	0.6525	0.3475	Moderate	Deleterious	Ambiguous	Beneficial
16921	b2840	2979943	2980635	ygeA	1	-0.061959	0.0463333	-0.154816	0.0291781	-0.0291824	0.0318461	-0.094545	0.033376	-	ygeA	0.5094	0.083	0.917	0.18	0.82	Moderate	Deleterious	Anecdotal	Deleterious
14848	b0716	747921	748982	ybgO	1	0.0161238	0.0316632	-0.0442647	0.0741343	-0.0131673	0.0230751	-0.0558106	0.0324809	-	ybgO	0.4492	0.695	0.305	0.287	0.713	Ambiguous	Beneficial	Ambiguous	Deleterious
17440	b3377	3506032	3507336	yhfT	4	-0.0107932	0.00594204	-0.0228202	0.00106198	0.0398624	0.019758	0.00148071	0.0767137	-	yhfT	0.5303	0.037	0.963	0.9805	0.0195	Strong	Deleterious	Very Strong	Beneficial
17410	b3347	3476607	3477419	fkpA	10	-0.00655957	0.00462501	-0.0159376	0.00238589	-0.0466495	0.0211907	-0.0874006	-0.00427688	-	fkpA	0.4822	0.0815	0.9185	0.0175	0.9825	Moderate	Deleterious	Very Strong	Deleterious
16842	b2758	2881051	2882142	casC	4	0.0005597	0.00875016	-0.0170031	0.0184715	-0.00304369	0.0292576	-0.0618242	0.0535053	-	ygcJ	0.435	0.5255	0.4745	0.4615	0.5385	Ambiguous	Beneficial	Ambiguous	Deleterious
17950	b3910	4102822	4103496	yiiM	10	0.00257159	0.00581332	-0.00835135	0.0135762	0.0549963	0.025852	0.00538879	0.106912	+	yiiM	0.5304	0.666	0.334	0.985	0.015	Ambiguous	Beneficial	Very Strong	Beneficial
18072	b4044	4257742	4259121	dinF	1	-0.0683065	0.0302477	-0.131734	-0.00706918	-0.0597615	0.0228966	-0.105545	-0.0122826	+	dinF	0.5572	0.016	0.984	0.004	0.996	Very Strong	Deleterious	Very Strong	Deleterious
17459	b3396	3522871	3525423	mrcA	10	0.000957325	0.00281619	-0.00433806	0.00633101	-0.0407806	0.0123046	-0.0678945	-0.0147114	+	mrcA	0.5554	0.6325	0.3675	0.0015	0.9985	Ambiguous	Beneficial	Very Strong	Deleterious
17568	b3507	3654683	3655213	dctR	4	0.014668	0.00554708	0.00441689	0.0257031	-0.0524132	0.017205	-0.0860545	-0.0182398	+	dctR	0.3974	0.9955	0.0045	0.002	0.998	Very Strong	Beneficial	Very Strong	Deleterious
18026	b3994	4194204	4196099	thiC	1	0.0279183	0.0251206	-0.0211376	0.0783329	0.00823044	0.0193126	-0.0275493	0.0455348	-	thiC	0.5575	0.861	0.139	0.6575	0.3425	Anecdotal	Beneficial	Ambiguous	Beneficial
18387	b4363	4601624	4602097	yjjB	4	9.40267e-05	0.0110342	-0.0210404	0.0219591	0.00225451	0.0373854	-0.0674581	0.0770064	-	yjjB	0.5105	0.502	0.498	0.532	0.468	Ambiguous	Beneficial	Ambiguous	Beneficial
18244	b4219	4441538	4442176	msrA	10	-0.00765089	0.00664567	-0.0198834	0.00481122	-0.000421413	0.0330456	-0.0689724	0.0679081	-	msrA	0.5446	0.1105	0.8895	0.4955	0.5045	Anecdotal	Deleterious	Ambiguous	Deleterious
1936889	b4465	3076179	3077456	yggP	4	0.00229129	0.00552856	-0.00884671	0.012803	-0.0154677	0.0170641	-0.0490907	0.0216708	-	yggP	0.5094	0.6555	0.3445	0.202	0.798	Ambiguous	Beneficial	Ambiguous	Deleterious
14654	b0517	545314	546363	allD	4	0.00453738	0.0076124	-0.0109697	0.0202603	-0.0128939	0.0255117	-0.0619829	0.0380773	-	allD	0.5238	0.7195	0.2805	0.315	0.685	Ambiguous	Beneficial	Ambiguous	Deleterious
14299	b0153	171462	173444	fhuB	10	-0.00560831	0.00463121	-0.0145924	0.00375032	0.00455021	0.0215756	-0.0374829	0.0449273	+	fhuB	0.5976	0.1155	0.8845	0.583	0.417	Anecdotal	Deleterious	Ambiguous	Beneficial
15646	b1525	1613315	1614703	sad	4	-0.00721879	0.0115809	-0.0292463	0.0152506	0.0286683	0.0384211	-0.0461076	0.105701	-	b1525	0.5306	0.269	0.731	0.769	0.231	Ambiguous	Deleterious	Ambiguous	Beneficial
17949	b3909	4101690	4102673	kdgT	10	-1.8363e-05	0.00602256	-0.0115783	0.0122712	0.038559	0.0310925	-0.0238115	0.0983974	+	kdgT	0.5274	0.4995	0.5005	0.895	0.105	Ambiguous	Deleterious	Anecdotal	Beneficial
15037	b0913	964320	966584	ycaI	1	-0.0602521	0.0324925	-0.124135	0.00370751	-0.0288505	0.0229724	-0.0755472	0.0151425	+	ycaI	0.4949	0.0325	0.9675	0.0975	0.9025	Strong	Deleterious	Moderate	Deleterious
16602	b2503	2626695	2628938	pdeF	10	0.00309864	0.00504495	-0.00673875	0.0133261	-0.0308335	0.0249091	-0.0805807	0.0184204	-	yfgF	0.4661	0.7335	0.2665	0.115	0.885	Ambiguous	Beneficial	Anecdotal	Deleterious
18273	b4248	4472814	4473209	yjgH	1	-0.060462	0.0461334	-0.155786	0.0308964	-0.0279378	0.0337456	-0.0953684	0.0376315	-	yjgH	0.4722	0.0965	0.9035	0.1965	0.8035	Moderate	Deleterious	Anecdotal	Deleterious
14851	b0719	752229	752795	ybgD	1	0.0323958	0.0274247	-0.024126	0.0883415	0.0116454	0.0199581	-0.0301901	0.0532572	-	ybgD	0.4674	0.8705	0.1295	0.724	0.276	Anecdotal	Beneficial	Ambiguous	Beneficial
16723	b2630	2765918	2766991	rnlA	1	0.0811796	0.0365576	0.0106945	0.150909	0.0710991	0.0271648	0.0214454	0.121686	+	yfjN	0.4432	0.9875	0.0125	0.997	0.003	Very Strong	Beneficial	Very Strong	Beneficial
15800	b1681	1760520	1761791	sufD	4	-0.011392	0.00973146	-0.030032	0.00778496	0.0376712	0.0307131	-0.0266297	0.097216	-	sufD	0.533	0.1255	0.8745	0.8795	0.1205	Anecdotal	Deleterious	Anecdotal	Beneficial
18105	b4077	4294481	4295794	gltP	10	-0.00235201	0.00514941	-0.0124028	0.00807818	0.0108789	0.0264733	-0.0395932	0.0607257	+	gltP	0.5327	0.3275	0.6725	0.6695	0.3305	Ambiguous	Deleterious	Ambiguous	Beneficial
17283	b3212	3354725	3359185	gltB	4	0.011007	0.00507304	0.00106088	0.0212767	-0.0377891	0.0169705	-0.0718515	-0.0052524	+	gltB	0.5689	0.9835	0.0165	0.0125	0.9875	Very Strong	Beneficial	Very Strong	Deleterious
16795	b2711	2833912	2835045	norW	10	-0.00711143	0.00691012	-0.0202165	0.00611289	-0.0670864	0.0374585	-0.140279	0.000459141	+	norW	0.5406	0.147	0.853	0.026	0.974	Anecdotal	Deleterious	Strong	Deleterious
15074	b0950	1012001	1013254	pqiA	10	-0.00529162	0.00607052	-0.0174842	0.00667915	-0.0341484	0.0322625	-0.0932722	0.0272585	+	pqiA	0.5223	0.1895	0.8105	0.1395	0.8605	Anecdotal	Deleterious	Anecdotal	Deleterious
17492	b3430	3568033	3569328	glgC	4	0.00732276	0.0062176	-0.0043031	0.019584	-0.0187353	0.0188827	-0.0588693	0.0223682	-	glgC	0.5262	0.888	0.112	0.1695	0.8305	Anecdotal	Beneficial	Anecdotal	Deleterious
17126	b3050	3192208	3192837	yqiJ	1	-0.0163972	0.025308	-0.0665315	0.033986	-0.00945689	0.0191093	-0.0479782	0.0292644	+	yqiJ	0.4254	0.255	0.745	0.302	0.698	Ambiguous	Deleterious	Ambiguous	Deleterious
15273	b1151	1205731	1206204	beeE	10	-0.00907809	0.00698061	-0.0225732	0.00439821	-0.0682259	0.0408478	-0.150502	0.0107586	+	ymfO	0.5558	0.088	0.912	0.0485	0.9515	Moderate	Deleterious	Strong	Deleterious
18211	b4186	4413028	4414191	yjfC	4	0.00948857	0.00811437	-0.0059665	0.0249577	-0.0297377	0.0265056	-0.0809133	0.0181961	+	yjfC	0.5292	0.8875	0.1125	0.123	0.877	Anecdotal	Beneficial	Anecdotal	Deleterious
14296	b0150	167484	169727	fhuA	10	0.00199225	0.0036773	-0.00535105	0.00977948	0.0141588	0.0187938	-0.0226925	0.0514325	+	fhuA	0.5125	0.6965	0.3035	0.769	0.231	Ambiguous	Beneficial	Ambiguous	Beneficial
15065	b0941	1001807	1002877	elfG	4	0.0016544	0.00916032	-0.015652	0.0197175	-0.00437854	0.0306698	-0.0652309	0.0515512	+	ycbT	0.4827	0.5675	0.4325	0.451	0.549	Ambiguous	Beneficial	Ambiguous	Deleterious
16275	b2166	2258355	2259296	psuK	1	0.0646979	0.0403749	-0.010639	0.143812	-0.00910636	0.0294927	-0.0693279	0.0513467	-	yeiC	0.4703	0.954	0.046	0.3755	0.6245	Strong	Beneficial	Ambiguous	Deleterious
17593	b3532	3690268	3692607	bcsB	4	-0.0112126	0.00502808	-0.0203255	-0.00196064	0.0453257	0.0158425	0.014624	0.0772638	-	bcsB	0.5491	0.01	0.99	0.9985	0.0015	Very Strong	Deleterious	Very Strong	Beneficial
18279	b4254	4477307	4478311	argI	1	-0.0587553	0.0294589	-0.116638	-0.000958283	-0.0310678	0.0224658	-0.0727989	0.0136841	-	argI	0.5214	0.0225	0.9775	0.0835	0.9165	Very Strong	Deleterious	Moderate	Deleterious
18382	b4358	4595990	4597012	lgoD	4	-0.0075614	0.0071493	-0.0210574	0.00613678	0.0292186	0.0223417	-0.0133052	0.0757003	+	yjjN	0.5083	0.1525	0.8475	0.907	0.093	Anecdotal	Deleterious	Moderate	Beneficial
14994	b0869	906852	908282	ybjT	4	0.0370518	0.0105238	0.0169835	0.0579969	-0.114377	0.0346318	-0.183839	-0.0504232	-	ybjT	0.55	1	0	0	1	Very Strong	Beneficial	Very Strong	Deleterious
17768	b3708	3888730	3890145	tnaA	4	0.00066503	0.00425805	-0.00772275	0.00911082	-0.00083447	0.0136889	-0.0263781	0.0254721	+	tnaA	0.5085	0.553	0.447	0.4825	0.5175	Ambiguous	Beneficial	Ambiguous	Deleterious
17750	b3691	3870438	3871730	dgoT	1	0.0141516	0.0293096	-0.0435196	0.0721643	0.0265616	0.0214437	-0.0143909	0.0695511	-	dgoT	0.5298	0.688	0.312	0.895	0.105	Ambiguous	Beneficial	Anecdotal	Beneficial
17484	b3422	3558268	3559866	rtcR	4	0.000724352	0.00657113	-0.0119259	0.0134895	0.00702961	0.0213966	-0.0347379	0.0468918	+	rtcR	0.5578	0.5445	0.4555	0.6325	0.3675	Ambiguous	Beneficial	Ambiguous	Beneficial
14279	b0133	147944	148795	panC	10	-0.00529066	0.00544953	-0.0160979	0.00551696	-0.0331166	0.0250409	-0.0870328	0.0184884	-	panC	0.527	0.1785	0.8215	0.0925	0.9075	Anecdotal	Deleterious	Moderate	Deleterious
17036	b2957	3099682	3100728	ansB	4	-0.0054919	0.00781874	-0.0224843	0.0107087	0.018497	0.0270277	-0.0309481	0.0729005	-	ansB	0.5263	0.2315	0.7685	0.7615	0.2385	Ambiguous	Deleterious	Ambiguous	Beneficial
14351	b0211	232597	233955	mltD	1	0.0417148	0.0381811	-0.03509	0.118685	0.0124918	0.0278317	-0.0428498	0.067485	-	mltD	0.5195	0.8585	0.1415	0.673	0.327	Anecdotal	Beneficial	Ambiguous	Beneficial
17448	b3385	3513631	3514389	gph	1	-0.00060106	0.0257235	-0.0505347	0.0484009	7.59173e-05	0.0198812	-0.0377857	0.0370956	-	gph	0.5283	0.4905	0.5095	0.5005	0.4995	Ambiguous	Deleterious	Ambiguous	Beneficial
18363	b4339	NA	NA	NA	4	-0.0011238	0.00782569	-0.0158507	0.0143887	0.0154717	0.0259489	-0.0323589	0.062918	+	yjiP	0.4886	0.442	0.558	0.7135	0.2865	Ambiguous	Deleterious	Ambiguous	Beneficial
16419	b2312	2428721	2430238	purF	4	-0.0161295	0.0103754	-0.0365216	0.00357964	0.044485	0.0335547	-0.0162529	0.114563	-	purF	0.529	0.0545	0.9455	0.924	0.076	Moderate	Deleterious	Moderate	Beneficial
15455	b1335	1399721	1400236	ogt	10	-0.0128521	0.00681468	-0.0272295	0.00175951	-0.0795494	0.0400091	-0.166302	0.00418463	-	ogt	0.531	0.0425	0.9575	0.0305	0.9695	Strong	Deleterious	Strong	Deleterious
14697	b0561	581534	582097	tfaD	10	-0.0011318	0.00641608	-0.0137213	0.0111975	0.0243117	0.0345804	-0.0474301	0.0905622	+	tfaD	0.4886	0.4285	0.5715	0.748	0.252	Ambiguous	Deleterious	Ambiguous	Beneficial
15810	b1691	1772512	1773777	ydiN	1	0.0460791	0.0709677	-0.0986572	0.187217	0.0174652	0.0485047	-0.0820678	0.117232	+	ydiN	0.4534	0.746	0.254	0.6335	0.3665	Ambiguous	Beneficial	Ambiguous	Beneficial
15146	b1023	1087839	1089857	pgaB	1	-0.0213801	0.0404733	-0.106612	0.0542145	-0.0198066	0.0291383	-0.0791431	0.0357335	-	ycdR	0.4443	0.2865	0.7135	0.2445	0.7555	Ambiguous	Deleterious	Ambiguous	Deleterious
17217	b3144	3288814	3291330	yraJ	1	0.0409103	0.0209331	-0.000149235	0.0801263	0.0197454	0.0162607	-0.0117499	0.0495431	+	yraJ	0.476	0.973	0.027	0.889	0.111	Strong	Beneficial	Anecdotal	Beneficial
15029	b0905	954872	956632	ycaO	4	-0.01136	0.00673391	-0.0246869	0.00147717	0.0455561	0.0215559	0.00300099	0.087549	-	ycaO	0.5156	0.039	0.961	0.983	0.017	Strong	Deleterious	Very Strong	Beneficial
14725	b0589	620196	621188	fepG	4	0.000431242	0.0091428	-0.0181462	0.0191383	-0.000408985	0.030588	-0.0632959	0.0583662	-	fepG	0.5821	0.5165	0.4835	0.4975	0.5025	Ambiguous	Beneficial	Ambiguous	Deleterious
1936938	b3114	3260124	3262418	tdcE	1	0.0482316	0.0231081	0.000898754	0.091812	0.0252005	0.0190422	-0.00775108	0.0616491	-	tdcE	0.5312	0.9785	0.0215	0.9235	0.0765	Very Strong	Beneficial	Moderate	Beneficial
17940	b3900	4092377	4092823	frvA	4	0.00631633	0.00675289	-0.00742395	0.0192276	-0.022164	0.0222224	-0.0651177	0.0192817	-	frvA	0.5011	0.815	0.185	0.154	0.846	Anecdotal	Beneficial	Anecdotal	Deleterious
18002	b3963	4161067	4161771	fabR	1	-0.0256603	0.0314282	-0.0875608	0.0357299	-0.0144517	0.0229165	-0.0610175	0.0298022	+	fabR	0.534	0.21	0.79	0.255	0.745	Ambiguous	Deleterious	Ambiguous	Deleterious
17836	b3785	3969031	3970077	wzzE	4	0.0212672	0.00477236	0.0122775	0.0298758	-0.0788887	0.0153828	-0.109101	-0.0505579	+	wzzE	0.5272	1	0	0	1	Very Strong	Beneficial	Very Strong	Deleterious
17569	b3508	3655255	3655902	yhiD	1	0.0313393	0.0168257	-0.00276487	0.0664917	0.0150954	0.0136251	-0.0120561	0.0423807	-	yhiD	0.4552	0.9655	0.0345	0.863	0.137	Strong	Beneficial	Anecdotal	Beneficial
16648	b2549	2679464	2682745	yphG	4	-0.00455247	0.00701167	-0.0188988	0.00926265	0.0110951	0.0225456	-0.0342079	0.0539878	-	yphG	0.5488	0.252	0.748	0.681	0.319	Ambiguous	Deleterious	Ambiguous	Beneficial
17387	b3324	3455578	3456393	gspC	10	-0.000796681	0.00356558	-0.00782607	0.00625026	0.00857619	0.0151589	-0.022222	0.040664	+	gspC	0.424	0.414	0.586	0.7165	0.2835	Ambiguous	Deleterious	Ambiguous	Beneficial
16527	b2428	2545773	2546669	murQ	4	-0.0115959	0.0122593	-0.0349399	0.0108273	0.0402347	0.0388672	-0.0337845	0.118722	+	yfeU	0.5351	0.168	0.832	0.852	0.148	Anecdotal	Deleterious	Anecdotal	Beneficial
1936971	b4472	3392458	3396258	yhdP	4	0.00234628	0.00432462	-0.00625077	0.0105373	-0.00509646	0.0135398	-0.0321743	0.0233059	-	yhdP	0.5335	0.7065	0.2935	0.3575	0.6425	Ambiguous	Beneficial	Ambiguous	Deleterious
1936558	b1647	1724736	1725632	ydhF	1	0.0472855	0.0561779	-0.0608606	0.154559	0.0193613	0.038631	-0.055273	0.0943411	-	ydhF	0.524	0.798	0.202	0.6975	0.3025	Ambiguous	Beneficial	Ambiguous	Beneficial
14442	b0304	318676	320001	rclA	10	0.000650767	0.00293434	-0.00515995	0.00645278	-0.0153503	0.0131706	-0.0423216	0.011144	-	ykgC	0.4555	0.597	0.403	0.131	0.869	Ambiguous	Beneficial	Anecdotal	Deleterious
17588	b3527	3680444	3681940	yhjJ	10	0.00274106	0.00313446	-0.00315354	0.00841144	0.0112787	0.0146296	-0.0162198	0.0416579	-	yhjJ	0.5344	0.812	0.188	0.7735	0.2265	Anecdotal	Beneficial	Ambiguous	Beneficial
17951	b3911	4103602	4104975	cpxA	4	0.0111323	0.00584193	-0.000241322	0.0228056	-0.0263903	0.0191562	-0.0633486	0.0104841	-	cpxA	0.5459	0.9715	0.0285	0.0825	0.9175	Strong	Beneficial	Moderate	Deleterious
18153	b4125	4350031	4351662	dcuS	10	0.000398774	0.00498351	-0.00943719	0.0099088	0.00433535	0.0228115	-0.0405176	0.0482971	-	dcuS	0.4994	0.532	0.468	0.576	0.424	Ambiguous	Beneficial	Ambiguous	Beneficial
14296	b0150	167484	169727	fhuA	1	0.0141163	0.0258315	-0.0366232	0.0668245	0.0141588	0.0187938	-0.0226925	0.0514325	+	fhuA	0.5125	0.6935	0.3065	0.769	0.231	Ambiguous	Beneficial	Ambiguous	Beneficial
17921	b3881	4071773	4072651	yihT	4	-0.00222044	0.00748766	-0.017126	0.0128864	0.00959885	0.0252744	-0.0385686	0.0587661	-	yihT	0.5381	0.388	0.612	0.655	0.345	Ambiguous	Deleterious	Ambiguous	Beneficial
16881	b2797	2929576	2930943	sdaB	1	0.0112768	0.0264645	-0.0420182	0.0629772	0.00689703	0.0199652	-0.0332278	0.0453192	+	sdaB	0.5497	0.66	0.34	0.6265	0.3735	Ambiguous	Beneficial	Ambiguous	Beneficial
17719	b3659	3836953	3838137	setC	10	0.00438396	0.00365072	-0.00265976	0.0115817	0.0350736	0.0155243	0.00502698	0.0663931	+	setC	0.4608	0.895	0.105	0.991	0.009	Anecdotal	Beneficial	Very Strong	Beneficial
16958	b2878	3016060	3019158	ygfK	4	-0.00345485	0.00618628	-0.0156982	0.00832953	0.0135082	0.0198499	-0.0245055	0.0536294	+	ygfK	0.5221	0.292	0.708	0.7675	0.2325	Ambiguous	Deleterious	Ambiguous	Beneficial
16838	b2754	2878569	2878853	cas2	4	0.00311408	0.0127369	-0.0217648	0.0281637	-0.00672267	0.0418278	-0.0905305	0.0729664	-	ygbF	0.4632	0.5915	0.4085	0.434	0.566	Ambiguous	Beneficial	Ambiguous	Deleterious
15927	b1809	1893367	1893711	yoaB	10	0.000825842	0.00630489	-0.0112551	0.0125924	0.0583203	0.0341191	-0.00266723	0.12124	+	b1809	0.5159	0.563	0.437	0.9705	0.0295	Ambiguous	Beneficial	Strong	Beneficial
15503	b1381	1443051	1445690	ydbH	1	-0.0797153	0.0411409	-0.159017	0.000419777	-0.0903226	0.0295231	-0.147767	-0.0297185	+	ydbH	0.5212	0.026	0.974	0.001	0.999	Strong	Deleterious	Very Strong	Deleterious
17727	b3667	3847305	3848624	uhpC	1	-0.0374672	0.0298241	-0.0948446	0.0208039	-0.0563714	0.0219117	-0.0999679	-0.0136623	-	uhpC	0.55	0.1	0.9	0.0035	0.9965	Moderate	Deleterious	Very Strong	Deleterious
17558	b3497	3642380	3643132	rsmJ	10	-0.00570709	0.00505253	-0.0159254	0.00432328	-0.0150429	0.0236954	-0.060409	0.0327026	-	yhiQ	0.5817	0.141	0.859	0.268	0.732	Anecdotal	Deleterious	Ambiguous	Deleterious
1937264	b4256	4479034	4479537	yjgM	10	0.00256259	0.00444196	-0.00643246	0.0113901	0.00212826	0.0194763	-0.0370904	0.0398812	-	yjgM	0.5198	0.724	0.276	0.5385	0.4615	Ambiguous	Beneficial	Ambiguous	Beneficial
16983	b2903	3046168	3049041	gcvP	4	0.00313387	0.00626478	-0.00899159	0.0145818	-0.0241449	0.019424	-0.0606914	0.0140115	-	gcvP	0.5595	0.6845	0.3155	0.116	0.884	Ambiguous	Beneficial	Anecdotal	Deleterious
16134	b2026	2096614	2097225	hisI	1	0.00837715	0.0497582	-0.0877914	0.111673	0.0177955	0.0361454	-0.0507507	0.0863762	+	hisI	0.5458	0.5705	0.4295	0.692	0.308	Ambiguous	Beneficial	Ambiguous	Beneficial
17189	b3115	3262452	3263660	tdcD	4	-0.000908557	0.00428871	-0.00911606	0.00718432	-0.00011146	0.014382	-0.026672	0.027242	-	tdcD	0.483	0.416	0.584	0.4965	0.5035	Ambiguous	Deleterious	Ambiguous	Deleterious
17287	b3216	3362807	3365188	yhcD	10	-0.00383798	0.00315282	-0.00975368	0.00234436	-8.94822e-05	0.015605	-0.029243	0.0276172	+	yhcD	0.4551	0.107	0.893	0.4975	0.5025	Anecdotal	Deleterious	Ambiguous	Deleterious
17651	b3590	3758017	3759861	selB	1	-0.0277419	0.0237083	-0.075023	0.0170224	-0.0314197	0.0182631	-0.0672649	0.00326142	-	selB	0.5637	0.1105	0.8895	0.037	0.963	Anecdotal	Deleterious	Strong	Deleterious
18055	b4027	4236262	4236900	yjbF	4	-0.00385242	0.00805259	-0.0211023	0.0124928	0.00680397	0.0257693	-0.0448863	0.0613306	+	yjbF	0.5477	0.308	0.692	0.599	0.401	Ambiguous	Deleterious	Ambiguous	Beneficial
16124	b2016	2088304	2089128	yeeZ	4	-0.00526965	0.0106291	-0.0256512	0.0155893	0.0279609	0.0342933	-0.0403636	0.0966894	-	yeeZ	0.5188	0.313	0.687	0.792	0.208	Ambiguous	Deleterious	Ambiguous	Beneficial
18022	b3991	4191865	4192635	thiG	4	-0.00715031	0.00917714	-0.0253781	0.0115803	0.0235847	0.0302866	-0.0350454	0.0844558	-	thiG	0.585	0.221	0.779	0.788	0.212	Ambiguous	Deleterious	Ambiguous	Beneficial
17922	b3882	4072675	4073571	yihU	10	-0.000406379	0.00552467	-0.0112039	0.0103941	0.00920274	0.0274532	-0.0478063	0.0648072	-	yihU	0.553	0.469	0.531	0.6195	0.3805	Ambiguous	Deleterious	Ambiguous	Beneficial
1936809	b2616	2751795	2753456	recN	1	-0.0454114	0.0305499	-0.105518	0.0203611	-0.0355725	0.0228573	-0.0785286	0.0089025	+	recN	0.5181	0.0865	0.9135	0.0625	0.9375	Moderate	Deleterious	Moderate	Deleterious
1937119	b3770	3952484	3953413	ilvE	10	0.00267341	0.00454816	-0.00665173	0.0119251	0.030824	0.0211872	-0.0102046	0.071744	+	ilvE	0.5495	0.728	0.272	0.917	0.083	Ambiguous	Beneficial	Moderate	Beneficial
1936902	b4466	3114550	3119112	yghJ	4	0.00200338	0.00458702	-0.00685909	0.0112989	-0.00236215	0.0153248	-0.0326304	0.0269859	-	yghJ	0.5203	0.668	0.332	0.4355	0.5645	Ambiguous	Beneficial	Ambiguous	Deleterious
17812	b3752	3937294	3938223	rbsK	1	-0.042922	0.029369	-0.0941263	0.00931639	-0.043841	0.0217528	-0.0847669	-0.00410066	+	rbsK	0.5194	0.0595	0.9405	0.013	0.987	Moderate	Deleterious	Very Strong	Deleterious
16618	b2519	2645013	2647325	pbpC	1	0.0212666	0.0395563	-0.0543427	0.096715	0.00431421	0.028101	-0.0504165	0.0578697	-	pbpC	0.5672	0.7025	0.2975	0.5565	0.4435	Ambiguous	Beneficial	Ambiguous	Beneficial
16240	b2132	2219692	2221989	bglX	1	-0.0455431	0.0331661	-0.110148	0.0189747	-0.049021	0.0249135	-0.0965405	-0.00331017	-	bglX	0.5422	0.0925	0.9075	0.018	0.982	Moderate	Deleterious	Very Strong	Deleterious
16497	b2392	2511468	2512706	mntH	4	0.00574579	0.00917258	-0.0116121	0.0229202	-0.017038	0.0294888	-0.0721971	0.0421092	-	mntH	0.5327	0.737	0.263	0.2915	0.7085	Ambiguous	Beneficial	Ambiguous	Deleterious
17579	b3518	3667791	3669188	ccp	1	-0.00296393	0.0168151	-0.0360644	0.0299721	-0.0011599	0.0138817	-0.0284347	0.0242036	-	yhjA	0.4843	0.422	0.578	0.467	0.533	Ambiguous	Deleterious	Ambiguous	Deleterious
17954	b3915	4106469	4107371	fieF	1	0.0961521	0.0296516	0.0408118	0.152549	0.0676392	0.0217635	0.0250518	0.107854	+	fieF	0.5216	1	0	0.9995	0.0005	Very Strong	Beneficial	Very Strong	Beneficial
15806	b1687	1765629	1768685	ydiJ	10	-0.00014253	0.00553555	-0.0106254	0.0106111	0.0361353	0.0294456	-0.0186092	0.0923311	-	ydiJ	0.5381	0.492	0.508	0.883	0.117	Ambiguous	Deleterious	Anecdotal	Beneficial
16325	b2217	2316177	2316827	rcsB	1	0.00204897	0.0438488	-0.0852621	0.0928691	0.0139994	0.0323774	-0.0472653	0.0785419	+	rcsB	0.4777	0.5185	0.4815	0.67	0.33	Ambiguous	Beneficial	Ambiguous	Beneficial
15808	b1689	1770615	1770971	ydiL	1	-0.129231	0.0642964	-0.254541	-0.00352092	-0.0967375	0.0454746	-0.183177	-0.0104335	+	b1689	0.4566	0.024	0.976	0.0135	0.9865	Very Strong	Deleterious	Very Strong	Deleterious
17318	b3248	3397785	3398378	yhdE	4	0.000209668	0.0074008	-0.0138377	0.0147046	0.00112573	0.0242372	-0.043729	0.0464656	-	yhdE	0.537	0.513	0.487	0.517	0.483	Ambiguous	Beneficial	Ambiguous	Beneficial
18288	b4263	4488561	4490063	yjgR	1	0.00376552	0.0280882	-0.0501691	0.0569773	0.0126616	0.0212768	-0.0263215	0.0540542	-	yjgR	0.5376	0.5505	0.4495	0.725	0.275	Ambiguous	Beneficial	Ambiguous	Beneficial
1936999	b4474	3502340	3503170	frlC	1	-0.0121948	0.0320351	-0.0742461	0.053615	-0.0191179	0.0229707	-0.0631495	0.0271974	+	frlC	0.5487	0.3605	0.6395	0.206	0.794	Ambiguous	Deleterious	Ambiguous	Deleterious
18246	b4221	4444112	4447891	tamB	1	-0.0481601	0.017466	-0.0809566	-0.0132673	-0.0295297	0.0142646	-0.058291	-0.00252371	+	ytfN	0.55	0.0025	0.9975	0.0165	0.9835	Very Strong	Deleterious	Very Strong	Deleterious
16207	b2100	2181096	2182061	yegV	10	-0.00886747	0.00724618	-0.0230439	0.0050695	-0.040624	0.0394849	-0.119433	0.0384138	+	yegV	0.5694	0.1105	0.8895	0.15	0.85	Anecdotal	Deleterious	Anecdotal	Deleterious
17388	b3325	3456377	3458329	gspD	4	-0.00653574	0.00482558	-0.0162706	0.00364672	0.0209201	0.0162058	-0.0103967	0.0510244	+	yheF	0.5018	0.0965	0.9035	0.8995	0.1005	Moderate	Deleterious	Anecdotal	Beneficial
16519	b2420	2537749	2538483	yfeS	10	-0.00261928	0.00581219	-0.0142319	0.00892971	-0.0290629	0.0302228	-0.0885091	0.0312072	+	yfeS	0.3918	0.3205	0.6795	0.182	0.818	Ambiguous	Deleterious	Anecdotal	Deleterious
14193	b0047	47769	49631	kefC	10	0.00233913	0.00445298	-0.00680548	0.0112425	0.00490968	0.0212705	-0.0353011	0.0458126	+	kefC	0.555	0.697	0.303	0.5915	0.4085	Ambiguous	Beneficial	Ambiguous	Beneficial
3446236	b4620	4239777	4240055	yjbT	1	0.0248248	0.0508681	-0.0728676	0.119376	-0.00116057	0.0365435	-0.0727602	0.0689905	-	yjbT	0.491	0.683	0.317	0.4875	0.5125	Ambiguous	Beneficial	Ambiguous	Deleterious
16003	b1885	1969383	1970984	tap	4	-0.00786481	0.00996174	-0.0272354	0.011108	0.0297531	0.030876	-0.0320212	0.0939675	-	tap	0.5356	0.207	0.793	0.841	0.159	Ambiguous	Deleterious	Anecdotal	Beneficial
14434	b0296	312514	312777	ykgM	1	-0.0134127	0.0613219	-0.13146	0.10474	-0.0176419	0.0442643	-0.101803	0.0648353	-	ykgM	0.4583	0.4155	0.5845	0.3535	0.6465	Ambiguous	Deleterious	Ambiguous	Deleterious
18074	b4046	4259488	4260003	zur	1	-0.118738	0.039326	-0.196555	-0.0469203	-0.0996032	0.026967	-0.154938	-0.0435834	-	yjbK	0.5213	0	1	0	1	Very Strong	Deleterious	Very Strong	Deleterious
17589	b3528	3682161	3683447	dctA	1	0.0212447	0.0252134	-0.0281672	0.0702637	0.0261919	0.018261	-0.00882586	0.061038	-	dctA	0.5167	0.807	0.193	0.922	0.078	Anecdotal	Beneficial	Moderate	Beneficial
1936987	b4473	3432436	3433560	smf	10	0.00404167	0.00426622	-0.00423995	0.0125339	0.0259277	0.0206387	-0.0149203	0.0661304	-	smf	0.5093	0.8235	0.1765	0.8935	0.1065	Anecdotal	Beneficial	Anecdotal	Beneficial
1937146	b3822	4005864	4007693	recQ	4	-0.0130892	0.00637892	-0.0247763	-0.000369542	0.0523819	0.0212202	0.0131344	0.0916677	+	recQ	0.5514	0.0215	0.9785	0.9945	0.0055	Very Strong	Deleterious	Very Strong	Beneficial
15904	b1786	1872041	1873531	dgcJ	1	-0.0464433	0.0316285	-0.106449	0.0177613	-0.0106027	0.0230866	-0.0531918	0.0355919	+	yeaJ	0.4601	0.0715	0.9285	0.3295	0.6705	Moderate	Deleterious	Ambiguous	Deleterious
17428	b3365	3494011	3496554	nirB	4	0.000193247	0.00539234	-0.0104059	0.0110073	0.00106959	0.0175186	-0.0349578	0.0356446	+	nirB	0.5428	0.52	0.48	0.5305	0.4695	Ambiguous	Beneficial	Ambiguous	Beneficial
18334	b4310	4537659	4538765	nanM	1	-0.0202549	0.0163473	-0.0532309	0.0112558	-0.0130772	0.0129866	-0.039283	0.0124511	-	yjhT	0.4417	0.1115	0.8885	0.164	0.836	Anecdotal	Deleterious	Anecdotal	Deleterious
18200	b4175	4403300	4404304	hflC	1	0.0185856	0.0277309	-0.0358383	0.0768271	0.00399094	0.0211495	-0.0361775	0.0459182	+	hflC	0.5303	0.752	0.248	0.5715	0.4285	Ambiguous	Beneficial	Ambiguous	Beneficial
16979	b2899	3042489	3043148	trhA	10	-0.00216408	0.00646971	-0.0150067	0.0103229	-0.00932933	0.0341923	-0.0734861	0.0563569	-	yqfA	0.5197	0.356	0.644	0.4015	0.5985	Ambiguous	Deleterious	Ambiguous	Deleterious
14380	b0241	259045	260100	phoE	4	0.0153349	0.00565365	0.00458133	0.0266389	-0.0622852	0.0186055	-0.0976252	-0.0262398	-	phoE	0.447	0.9965	0.0035	0	1	Very Strong	Beneficial	Very Strong	Deleterious
17496	b3434	3575071	3575664	yhgN	10	-0.00284596	0.00521299	-0.0132311	0.00809887	-0.0429966	0.0262727	-0.0931981	0.007207	+	yhgN	0.5	0.291	0.709	0.0455	0.9545	Ambiguous	Deleterious	Strong	Deleterious
17317	b3247	3396326	3397795	rng	1	0.159903	0.0296932	0.101881	0.218681	0.0839945	0.0218585	0.0434335	0.127362	-	cafA	0.5211	1	0	1	0	Very Strong	Beneficial	Very Strong	Beneficial
15302	b1180	1228079	1228738	ycgM	4	-0.00668083	0.0125353	-0.0319786	0.0181012	0.0272205	0.0431467	-0.0580674	0.111443	+	ycgM	0.5197	0.3045	0.6955	0.7245	0.2755	Ambiguous	Deleterious	Ambiguous	Beneficial
18245	b4220	4442382	4444115	tamA	4	0.0115835	0.00566291	3.4056e-05	0.0222051	-0.0355535	0.0182825	-0.0736934	0.00169089	+	ytfM	0.5334	0.9755	0.0245	0.03	0.97	Very Strong	Beneficial	Strong	Deleterious
17389	b3326	3458339	3459820	gspE	4	-0.00463418	0.00573508	-0.0162065	0.00677934	0.0162398	0.0183734	-0.0210594	0.0532402	+	gspE	0.525	0.2085	0.7915	0.8075	0.1925	Ambiguous	Deleterious	Anecdotal	Beneficial
17574	b3513	3659232	3660389	mdtE	10	-0.000431033	0.00446508	-0.00916276	0.00853587	-0.00660483	0.0209078	-0.0483815	0.0343948	+	mdtE	0.5458	0.4625	0.5375	0.372	0.628	Ambiguous	Deleterious	Ambiguous	Deleterious
15203	b1081	1137371	1138312	flgJ	4	-0.0188753	0.0107687	-0.0386543	0.00210779	0.0576669	0.0332984	-0.00875311	0.12388	+	flgJ	0.5467	0.0385	0.9615	0.954	0.046	Strong	Deleterious	Strong	Beneficial
16944	b2863	2998034	2998828	ygeQ	1	0.0183447	0.0235621	-0.0277844	0.0616193	-0.00221484	0.0179723	-0.037561	0.031629	-	ygeQ	0.4186	0.7785	0.2215	0.449	0.551	Ambiguous	Beneficial	Ambiguous	Deleterious
3446189	b4641	2068261	2068419	yoeH	10	-0.00296187	0.00698149	-0.0171832	0.0110158	-0.0200956	0.0414145	-0.0952813	0.0567488	-	yoeH	0.4025	0.33	0.67	0.311	0.689	Ambiguous	Deleterious	Ambiguous	Deleterious
18148	b4120	4343369	4344790	melB	10	0.00763083	0.00354925	0.000912311	0.0146416	0.00954991	0.0161173	-0.0215789	0.0419324	+	melB	0.4585	0.9875	0.0125	0.7365	0.2635	Very Strong	Beneficial	Ambiguous	Beneficial
17232	b3159	3302489	3303367	ubiV	10	0.00319209	0.00520844	-0.00765606	0.0132462	0.0436922	0.0252111	-0.00725803	0.0962385	+	yhbV	0.5597	0.7235	0.2765	0.9535	0.0465	Ambiguous	Beneficial	Strong	Beneficial
15364	b1244	1302899	1303819	oppB	4	-0.00630622	0.00958284	-0.0264641	0.0128461	0.0258594	0.0316137	-0.0402462	0.0928395	+	oppB	0.4571	0.257	0.743	0.797	0.203	Ambiguous	Deleterious	Ambiguous	Beneficial
17065	b2987	3134872	3136371	pitB	10	-0.00227751	0.00509073	-0.0115947	0.00735471	-0.0493702	0.0247252	-0.0969356	-0.00336591	-	pitB	0.5193	0.337	0.663	0.017	0.983	Ambiguous	Deleterious	Very Strong	Deleterious
16981	b2901	3043662	3045101	bglA	1	0.0650906	0.0289686	0.0100554	0.12331	0.0584935	0.0212971	0.0181936	0.0996482	+	bglA	0.5076	0.9915	0.0085	0.997	0.003	Very Strong	Beneficial	Very Strong	Beneficial
18412	b4391	4628855	4630522	ettA	4	1.72307e-05	0.0073582	-0.0145139	0.013847	-0.00774096	0.0232433	-0.0552721	0.0396681	-	yjjK	0.5474	0.502	0.498	0.3745	0.6255	Ambiguous	Beneficial	Ambiguous	Deleterious
18400	b4379	4614680	4615543	yjjW	1	-0.0169526	0.0326585	-0.0804766	0.0467492	-0.00530615	0.024128	-0.0528195	0.0406265	-	yjjW	0.5637	0.31	0.69	0.409	0.591	Ambiguous	Deleterious	Ambiguous	Deleterious
17234	b3161	3304573	3305817	mtr	4	0.00178843	0.00674034	-0.0111827	0.0154306	0.00173802	0.0222179	-0.0424186	0.043955	-	mtr	0.5309	0.622	0.378	0.5295	0.4705	Ambiguous	Beneficial	Ambiguous	Beneficial
17812	b3752	3937294	3938223	rbsK	4	0.0144838	0.00665384	0.00206175	0.0267486	-0.043841	0.0217528	-0.0847669	-0.00410066	+	rbsK	0.5194	0.9885	0.0115	0.013	0.987	Very Strong	Beneficial	Very Strong	Deleterious
16683	b2584	2719953	2722613	patZ	4	0.0225077	0.00635032	0.00988165	0.034418	-0.0644768	0.0209187	-0.10456	-0.0252693	+	yfiQ	0.543	1	0	0.0005	0.9995	Very Strong	Beneficial	Very Strong	Deleterious
18059	b4031	4240779	4242254	xylE	1	-0.0190527	0.0147826	-0.0464874	0.00977512	-0.00224264	0.0127851	-0.026138	0.0216116	-	xylE	0.4959	0.0965	0.9035	0.4315	0.5685	Moderate	Deleterious	Ambiguous	Deleterious
18144	b4116	4337168	4337929	adiY	1	0.0215489	0.0208942	-0.0177862	0.0621445	0.0210187	0.015904	-0.00866829	0.0534067	-	adiY	0.4134	0.864	0.136	0.9135	0.0865	Anecdotal	Beneficial	Moderate	Beneficial
1937104	b3745	3928152	3929603	viaA	4	-0.00939115	0.00572593	-0.0209971	0.00146155	0.0339669	0.0183937	-0.00122793	0.0716171	-	yieM	0.5275	0.049	0.951	0.9685	0.0315	Strong	Deleterious	Strong	Beneficial
17399	b3336	3466249	3466725	bfr	1	-0.0573584	0.0303808	-0.117941	0.00211967	-0.0506144	0.0238788	-0.0955714	-0.00563143	-	bfr	0.4319	0.0305	0.9695	0.0125	0.9875	Strong	Deleterious	Very Strong	Deleterious
15615	b1494	1572407	1575202	pqqL	10	0.00227523	0.00595559	-0.00848504	0.0142179	0.0273511	0.0266998	-0.0238701	0.0822481	-	pqqL	0.4664	0.652	0.348	0.842	0.158	Ambiguous	Beneficial	Anecdotal	Beneficial
18293	b4268	4494623	4495186	idnK	1	-0.0285574	0.0375524	-0.101941	0.0423641	-0.0143331	0.0262475	-0.0693682	0.0370922	+	idnK	0.4344	0.222	0.778	0.2935	0.7065	Ambiguous	Deleterious	Ambiguous	Deleterious
16427	b2320	2436715	2437851	pdxB	4	0.00866971	0.0101065	-0.0108125	0.0285191	-0.0360073	0.0337519	-0.100507	0.0272656	-	pdxB	0.5303	0.797	0.203	0.1415	0.8585	Ambiguous	Beneficial	Anecdotal	Deleterious
17552	b3491	3634841	3635893	yhiM	10	0.000688149	0.00198852	-0.00337166	0.00470143	-0.00156966	0.0100188	-0.0217484	0.0188975	+	yhiM	0.471	0.624	0.376	0.436	0.564	Ambiguous	Beneficial	Ambiguous	Deleterious
17012	b2933	3077471	3078859	cmtA	10	-0.00108411	0.00375952	-0.00828948	0.00663779	-0.020007	0.0172189	-0.0565052	0.0132519	-	cmtA	0.4982	0.383	0.617	0.1115	0.8885	Ambiguous	Deleterious	Anecdotal	Deleterious
17344	b3281	3430020	3430838	aroE	1	0.0522173	0.0218421	0.0108559	0.0954221	0.00879473	0.0154188	-0.0230643	0.0418746	-	aroE	0.4896	0.993	0.007	0.7185	0.2815	Very Strong	Beneficial	Ambiguous	Beneficial
18266	b4241	4466299	4467246	treR	10	-0.00271973	0.00424951	-0.0109178	0.00572944	-0.0216396	0.018957	-0.0590565	0.0163541	-	treR	0.538	0.2555	0.7445	0.1315	0.8685	Ambiguous	Deleterious	Anecdotal	Deleterious
16099	b1991	2063388	2064467	cobT	10	0.00890024	0.00652309	-0.00362187	0.0213135	0.0433734	0.0367397	-0.0233137	0.114654	-	cobT	0.513	0.9205	0.0795	0.8965	0.1035	Moderate	Beneficial	Anecdotal	Beneficial
16055	b1941	2016554	2017927	fliI	4	0.00174568	0.00963814	-0.0172337	0.020547	-0.00916559	0.0312759	-0.0696109	0.0537527	+	fliI	0.5859	0.5685	0.4315	0.3835	0.6165	Ambiguous	Beneficial	Ambiguous	Deleterious
17849	b3801	3984352	3986007	aslA	1	0.0266733	0.0217727	-0.0168293	0.0696574	0.0275454	0.016495	-0.00492498	0.0597385	-	aslA	0.532	0.884	0.116	0.95	0.05	Anecdotal	Beneficial	Moderate	Beneficial
16337	b2230	2334956	2336644	yfaA	4	-0.0177211	0.00827615	-0.0345245	-0.00085646	0.0688233	0.0273144	0.0136423	0.123063	-	yfaA	0.5115	0.0195	0.9805	0.9945	0.0055	Very Strong	Deleterious	Very Strong	Beneficial
1936913	b3023	3168749	3169231	ygiV	10	-0.00447746	0.00621684	-0.0168172	0.00751917	-0.00619509	0.0313692	-0.0679754	0.0566849	-	ygiV	0.5321	0.2235	0.7765	0.4275	0.5725	Ambiguous	Deleterious	Ambiguous	Deleterious
16706	b2611	2747962	2748753	ypjD	4	0.00726448	0.00878163	-0.00884172	0.0242191	-0.0210499	0.0281585	-0.0771896	0.0334682	+	ypjD	0.5265	0.805	0.195	0.2295	0.7705	Anecdotal	Beneficial	Ambiguous	Deleterious
1937003	b3383	3511439	3512344	yhfZ	4	-0.00106643	0.00813849	-0.0173204	0.0151057	0.000551016	0.0264476	-0.0507568	0.0515335	-	yhfZ	0.5243	0.448	0.552	0.5055	0.4945	Ambiguous	Deleterious	Ambiguous	Beneficial
15298	b1176	1225385	1226080	minC	10	-0.00332775	0.0080066	-0.0182403	0.0116275	-0.0174964	0.048733	-0.111938	0.081012	-	minC	0.5101	0.339	0.661	0.3625	0.6375	Ambiguous	Deleterious	Ambiguous	Deleterious
15821	b1702	1784734	1787112	ppsA	1	-0.00207465	0.0412463	-0.0833329	0.083894	-0.00536215	0.0289122	-0.0654431	0.0522777	-	pps	0.5464	0.4805	0.5195	0.4225	0.5775	Ambiguous	Deleterious	Ambiguous	Deleterious
18161	b4133	4360396	4361934	cadC	1	-0.0371885	0.0200255	-0.0763813	0.00310423	-0.0215817	0.0159764	-0.0512044	0.00922089	-	cadC	0.4198	0.036	0.964	0.0875	0.9125	Strong	Deleterious	Moderate	Deleterious
18079	b4051	4263248	4264231	qorA	4	-0.00283176	0.00799057	-0.0180212	0.0129882	0.0192035	0.0257536	-0.0330006	0.0690149	-	qor	0.5305	0.3485	0.6515	0.7805	0.2195	Ambiguous	Deleterious	Ambiguous	Beneficial
16121	b2013	2084467	2085525	tsuA	10	0.000120502	0.00614973	-0.0116482	0.0121809	0.0486915	0.0304295	-0.011798	0.109581	-	yeeE	0.5042	0.509	0.491	0.9435	0.0565	Ambiguous	Beneficial	Moderate	Beneficial
14217	b0071	78848	79453	leuD	1	-0.0512059	0.0437464	-0.134971	0.0325015	-0.0126077	0.0317142	-0.0730982	0.0491256	-	leuD	0.5149	0.123	0.877	0.3385	0.6615	Anecdotal	Deleterious	Ambiguous	Deleterious
18162	b4135	4362733	4363308	dicD	1	0.0601469	0.0432196	-0.024811	0.141479	0.0476697	0.0296242	-0.0117488	0.104655	-	yjdC	0.5312	0.9165	0.0835	0.9375	0.0625	Moderate	Beneficial	Moderate	Beneficial
14613	b0476	499014	499973	aes	10	0.000931766	0.0057905	-0.0104434	0.0121099	0.0426214	0.0295918	-0.0186625	0.103327	-	aes	0.5208	0.553	0.447	0.92	0.08	Ambiguous	Beneficial	Moderate	Beneficial
17827	b3775	3959532	3959813	ppiC	10	-0.00472843	0.00664494	-0.0179116	0.00834429	-0.019316	0.0336728	-0.0849196	0.0524603	-	ppiC	0.5177	0.237	0.763	0.277	0.723	Ambiguous	Deleterious	Ambiguous	Deleterious
18344	b4320	4548808	4549710	fimH	1	-0.0285555	0.0297609	-0.0854682	0.0302815	-0.0401022	0.0213342	-0.0807925	0.00182613	+	fimH	0.5017	0.1745	0.8255	0.0285	0.9715	Anecdotal	Deleterious	Strong	Deleterious
1936680	b4438	2167114	2167200	cyaR	10	-0.00147314	0.00735831	-0.0161378	0.0125645	0.0552852	0.0447127	-0.0380543	0.144688	+	cyaR	0.4253	0.417	0.583	0.8845	0.1155	Ambiguous	Deleterious	Anecdotal	Beneficial
16896	b2812	2945036	2945842	tcdA	10	-0.00726065	0.00573343	-0.0181946	0.00337039	-0.04056	0.0307618	-0.0979239	0.0148869	-	ygdL	0.5465	0.1025	0.8975	0.0775	0.9225	Anecdotal	Deleterious	Moderate	Deleterious
15963	b1845	1926779	1928839	ptrB	4	-0.00934233	0.00860307	-0.0261927	0.00730164	0.0387512	0.027952	-0.0154143	0.0948801	-	ptrB	0.4983	0.134	0.866	0.9215	0.0785	Anecdotal	Deleterious	Moderate	Beneficial
17934	b3894	4082772	4085822	fdoG	10	-0.00575921	0.00317176	-0.0119418	0.000414775	-0.014479	0.0152201	-0.0441708	0.0145261	-	fdoG	0.551	0.031	0.969	0.1625	0.8375	Strong	Deleterious	Anecdotal	Deleterious
18107	b4079	4297219	4299366	fdhF	4	-0.0100077	0.00591986	-0.0224241	0.00204728	0.0313919	0.0178337	-0.0064785	0.0706572	-	fdhF	0.5438	0.05	0.95	0.9495	0.0505	Strong	Deleterious	Moderate	Beneficial
17918	b3878	4067240	4069276	yihQ	10	0.00588697	0.0039514	-0.0021419	0.0129003	-0.00261435	0.0185	-0.0383709	0.0320963	-	yihQ	0.5351	0.9235	0.0765	0.4395	0.5605	Moderate	Beneficial	Ambiguous	Deleterious
17057	b2979	3126522	3128021	glcD	4	0.012509	0.00924381	-0.00611775	0.0314847	-0.0395617	0.031108	-0.10128	0.0208671	-	glcD	0.5667	0.905	0.095	0.1065	0.8935	Moderate	Beneficial	Anecdotal	Deleterious
15403	b1283	1343110	1343328	osmB	10	0.000189109	0.00583942	-0.0112489	0.0117786	0.0268724	0.0315122	-0.036225	0.0890125	-	osmB	0.5205	0.515	0.485	0.7955	0.2045	Ambiguous	Beneficial	Ambiguous	Beneficial
14259	b0113	122092	122856	pdhR	10	-0.00324791	0.00664144	-0.0161068	0.0105168	0.0314567	0.0348646	-0.0361952	0.0986143	+	pdhR	0.5582	0.3035	0.6965	0.826	0.174	Ambiguous	Deleterious	Anecdotal	Beneficial
1937078	b4555	3840215	3840508	yicS	1	-0.104898	0.0340516	-0.170603	-0.0366069	-0.0696418	0.0241884	-0.117219	-0.0201899	+	yicS	0.4286	0.0015	0.9985	0.0035	0.9965	Very Strong	Deleterious	Very Strong	Deleterious
16814	b2730	2853254	2854264	hypE	1	0.105557	0.0410638	0.0249487	0.188809	0.0538679	0.0290707	-0.00411173	0.112975	+	hypE	0.5727	0.9945	0.0055	0.968	0.032	Very Strong	Beneficial	Strong	Beneficial
16364	b2257	2370908	2372560	arnT	1	-0.00735736	0.0480053	-0.102664	0.0920855	-0.0239394	0.0316127	-0.0882992	0.0441268	+	arnT	0.51	0.433	0.567	0.232	0.768	Ambiguous	Deleterious	Ambiguous	Deleterious
15806	b1687	1765629	1768685	ydiJ	4	-0.00902349	0.00888036	-0.026041	0.0075005	0.0361353	0.0294456	-0.0186092	0.0923311	-	ydiJ	0.5381	0.1535	0.8465	0.883	0.117	Anecdotal	Deleterious	Anecdotal	Beneficial
14286	b0140	155461	156201	yadV	10	-0.000946848	0.00394713	-0.00856289	0.00677949	0.0358521	0.0185759	-0.000483719	0.0725267	-	ecpD	0.444	0.4045	0.5955	0.973	0.027	Ambiguous	Deleterious	Strong	Beneficial
14759	b0622	656557	657117	pagP	1	-0.0129202	0.0387973	-0.088576	0.0630519	-0.0314169	0.0284566	-0.0874999	0.0220285	+	crcA	0.4688	0.372	0.628	0.13	0.87	Ambiguous	Deleterious	Anecdotal	Deleterious
15862	b1744	1825955	1826923	astE	1	-0.0806691	0.0553035	-0.190764	0.0199135	-0.0673784	0.0391709	-0.142559	0.00542228	-	astE	0.5335	0.068	0.932	0.036	0.964	Moderate	Deleterious	Strong	Deleterious
18328	b4304	4528930	4530243	sgcC	10	0.00562871	0.0049355	-0.00466994	0.0151758	0.0497289	0.0244642	-0.00119443	0.0936482	-	sgcC	0.5175	0.8635	0.1365	0.9715	0.0285	Anecdotal	Beneficial	Strong	Beneficial
17116	b3040	3182550	3183323	zupT	4	0.00853555	0.008237	-0.00804083	0.024462	-0.0275675	0.0271707	-0.0815289	0.0265165	+	ygiE	0.531	0.829	0.171	0.164	0.836	Anecdotal	Beneficial	Anecdotal	Deleterious
17733	b3673	3853922	3855106	emrD	10	-0.00979301	0.00440287	-0.0180652	-0.00105792	-0.0105012	0.0201219	-0.0516112	0.0283261	+	emrD	0.5713	0.0125	0.9875	0.3055	0.6945	Very Strong	Deleterious	Ambiguous	Deleterious
17263	b3192	3337256	3337891	mlaC	1	0.0216447	0.0301793	-0.0359549	0.0828278	0.0155917	0.0218528	-0.0265231	0.058974	-	yrbC	0.5236	0.766	0.234	0.7625	0.2375	Ambiguous	Beneficial	Ambiguous	Beneficial
14679	b0543	568315	568647	emrE	10	0.00814795	0.00425719	-0.000406645	0.0169372	0.100307	0.0213618	0.0597896	0.143961	+	emrE	0.4114	0.9655	0.0345	1	0	Strong	Beneficial	Very Strong	Beneficial
14259	b0113	122092	122856	pdhR	1	0.0710994	0.0466278	-0.0197877	0.163801	0.0314567	0.0348646	-0.0361952	0.0986143	+	pdhR	0.5582	0.9345	0.0655	0.826	0.174	Moderate	Beneficial	Anecdotal	Beneficial
17111	b3035	3178115	3179596	tolC	4	0.0344654	0.00730598	0.0189164	0.0494885	-0.10272	0.0236571	-0.149518	-0.0522395	+	tolC	0.5135	1	0	0	1	Very Strong	Beneficial	Very Strong	Deleterious
17851	b3803	3987885	3989066	hemX	1	-0.0566175	0.0255275	-0.108513	-0.00561364	-0.0176382	0.019391	-0.0560813	0.0207986	-	hemX	0.5338	0.012	0.988	0.1905	0.8095	Very Strong	Deleterious	Anecdotal	Deleterious
17213	b3140	3285478	3286269	agaD	1	-0.121296	0.0345196	-0.192414	-0.0521198	-0.0789462	0.0258323	-0.131743	-0.025775	+	agaD	0.4937	0	1	0.0035	0.9965	Very Strong	Deleterious	Very Strong	Deleterious
16375	b2268	2381608	2382525	rbn	1	0.0450245	0.0368836	-0.0273295	0.120128	0.00565362	0.0267386	-0.0467203	0.0608789	+	elaC	0.5076	0.8835	0.1165	0.581	0.419	Anecdotal	Beneficial	Ambiguous	Beneficial
17691	b3630	3805153	3805950	waaP	1	0.00858461	0.0276059	-0.0446258	0.0634226	0.00136394	0.0193269	-0.0386125	0.044174	-	rfaP	0.4336	0.6365	0.3635	0.528	0.472	Ambiguous	Beneficial	Ambiguous	Beneficial
17086	b3009	3153563	3154222	yghB	1	-0.061304	0.0453371	-0.152655	0.026125	-0.0357145	0.0305223	-0.0965376	0.0250745	+	yghB	0.5106	0.093	0.907	0.1305	0.8695	Moderate	Deleterious	Anecdotal	Deleterious
14895	b0770	801887	803320	ybhI	1	-0.00706865	0.0302002	-0.0657528	0.0516177	-0.0180228	0.0208465	-0.0602361	0.0241454	+	ybhI	0.4979	0.3945	0.6055	0.209	0.791	Ambiguous	Deleterious	Ambiguous	Deleterious
14713	b0577	603416	604663	ybdG	1	0.0476014	0.0212243	0.00697764	0.0860267	0.0417678	0.0162225	0.0113385	0.0734144	-	ybdG	0.4752	0.9885	0.0115	0.9965	0.0035	Very Strong	Beneficial	Very Strong	Beneficial
17692	b3631	3805943	3807067	waaG	10	0.000834702	0.00306214	-0.00566005	0.00699102	-0.0112431	0.0136989	-0.0410936	0.0160976	-	rfaG	0.448	0.6025	0.3975	0.196	0.804	Ambiguous	Beneficial	Anecdotal	Deleterious
17602	b3541	3702865	3703848	dppD	4	-0.00428051	0.00727824	-0.0193287	0.0094596	0.0140126	0.0249562	-0.0326723	0.06322	-	dppD	0.5671	0.2565	0.7435	0.714	0.286	Ambiguous	Deleterious	Ambiguous	Beneficial
15892	b1774	1857790	1858833	ydjJ	10	-0.00667083	0.00637659	-0.0193524	0.00602204	-0.0394768	0.033517	-0.109152	0.0245663	-	ydjJ	0.4674	0.137	0.863	0.1105	0.8895	Anecdotal	Deleterious	Anecdotal	Deleterious
17719	b3659	3836953	3838137	setC	4	-0.00992318	0.00492096	-0.0200709	-0.000960345	0.0350736	0.0155243	0.00502698	0.0663931	+	setC	0.4608	0.017	0.983	0.991	0.009	Very Strong	Deleterious	Very Strong	Beneficial
17298	b3227	3374869	3376236	dcuD	10	-0.00107863	0.00394158	-0.0092111	0.00738325	0.0241767	0.0195243	-0.0137236	0.0617222	+	dcuD	0.5102	0.377	0.623	0.899	0.101	Ambiguous	Deleterious	Anecdotal	Beneficial
15064	b0940	999216	1001816	elfC	4	0.0188046	0.00614458	0.00680666	0.0308484	-0.0517674	0.0199746	-0.0887607	-0.0150489	+	ycbS	0.4787	0.999	0.001	0.0035	0.9965	Very Strong	Beneficial	Very Strong	Deleterious
18335	b4311	4538785	4539501	nanC	10	-0.0090809	0.00520921	-0.0193049	0.00109028	-0.0629196	0.0238519	-0.109719	-0.0146697	-	yjhA	0.4296	0.042	0.958	0.004	0.996	Strong	Deleterious	Very Strong	Deleterious
14183	b0037	36271	37824	caiC	4	0.00248401	0.00635962	-0.00996658	0.0157268	-0.00626482	0.0207048	-0.0476428	0.0337956	-	caiC	0.5103	0.663	0.337	0.3735	0.6265	Ambiguous	Beneficial	Ambiguous	Deleterious
14532	b0394	410144	411052	mak	10	-0.0036594	0.00598446	-0.0143382	0.00715596	-0.0377069	0.029864	-0.0921964	0.0175165	+	yajF	0.5567	0.279	0.721	0.095	0.905	Ambiguous	Deleterious	Moderate	Deleterious
17588	b3527	3680444	3681940	yhjJ	1	0.00679473	0.0183175	-0.028495	0.0420635	0.0112787	0.0146296	-0.0162198	0.0416579	-	yhjJ	0.5344	0.6445	0.3555	0.7735	0.2265	Ambiguous	Beneficial	Ambiguous	Beneficial
17720	b3660	3838248	3839171	yicL	4	-0.00498462	0.00432144	-0.0132825	0.00345229	0.0172323	0.0139383	-0.0119276	0.0439437	+	yicL	0.487	0.12	0.88	0.8705	0.1295	Anecdotal	Deleterious	Anecdotal	Beneficial
14652	b0515	543261	544046	allE	10	-0.00362317	0.00470605	-0.0125383	0.00553831	-0.0226621	0.0202185	-0.0612784	0.0156265	-	ylbA	0.4618	0.2195	0.7805	0.1365	0.8635	Ambiguous	Deleterious	Anecdotal	Deleterious
17703	b3642	3815127	3815768	pyrE	10	-0.00553183	0.00628134	-0.0168093	0.00638739	0.0582593	0.031382	-0.00501927	0.116886	-	pyrE	0.5312	0.1875	0.8125	0.966	0.034	Anecdotal	Deleterious	Strong	Beneficial
15948	b1830	1912768	1914816	prc	4	0.0586686	0.0124939	0.0335049	0.0837348	-0.194664	0.0417559	-0.280198	-0.107738	-	prc	0.5037	1	0	0	1	Very Strong	Beneficial	Very Strong	Deleterious
16434	b2327	2444751	2445560	yfcA	4	0.0111492	0.0104616	-0.00808413	0.0327376	-0.0337308	0.0348841	-0.102988	0.0319598	-	yfcA	0.5272	0.862	0.138	0.1565	0.8435	Anecdotal	Beneficial	Anecdotal	Deleterious
3446137	b4659	NA	NA	NA	4	0.00688346	0.00512086	-0.00410649	0.0174949	-0.0236704	0.0168643	-0.057157	0.0106323	+	yabP	0.4249	0.9015	0.0985	0.083	0.917	Moderate	Beneficial	Moderate	Deleterious
18150	b4122	4345680	4347326	fumB	1	0.0249954	0.0333228	-0.039029	0.0926368	0.00466476	0.023345	-0.0408623	0.0516265	-	fumB	0.5464	0.776	0.224	0.5735	0.4265	Ambiguous	Beneficial	Ambiguous	Beneficial
1937061	b3578	3744804	3746081	yiaN	10	-0.00453168	0.00334375	-0.0109844	0.00204407	0.00229027	0.0155382	-0.0281518	0.0321408	+	yiaN	0.5086	0.0895	0.9105	0.564	0.436	Moderate	Deleterious	Ambiguous	Beneficial
15310	b1188	1235709	1237241	ycgB	1	-0.0527195	0.0503902	-0.147317	0.0462625	-0.0262754	0.0355203	-0.0951619	0.0420016	-	ycgB	0.4984	0.1465	0.8535	0.234	0.766	Anecdotal	Deleterious	Ambiguous	Deleterious
16633	b2534	2664390	2665244	yfhR	4	-0.0040495	0.00969447	-0.0235677	0.0167162	0.017143	0.0336591	-0.0486897	0.081907	+	yfhR	0.5053	0.352	0.648	0.6935	0.3065	Ambiguous	Deleterious	Ambiguous	Beneficial
16213	b2106	2185917	2186741	rcnA	4	0.00482217	0.0100926	-0.0144322	0.0232884	-0.0190165	0.032104	-0.0795749	0.0418907	+	yohM	0.5152	0.681	0.319	0.279	0.721	Ambiguous	Beneficial	Ambiguous	Deleterious
18295	b4271	4496750	4497940	intB	4	0.000221001	0.00459219	-0.0079933	0.00913864	-0.00436727	0.0146082	-0.033577	0.0232525	+	intB	0.4573	0.5235	0.4765	0.3735	0.6265	Ambiguous	Beneficial	Ambiguous	Deleterious
17937	b3897	4088107	4089855	frvR	4	0.00560653	0.00344292	-0.00143854	0.0128222	-0.0117606	0.0125902	-0.0361429	0.0124367	-	frvR	0.5003	0.943	0.057	0.1595	0.8405	Moderate	Beneficial	Anecdotal	Deleterious
14728	b0592	623554	624510	fepB	10	-0.00894795	0.0050711	-0.0187906	0.000645145	-0.0724416	0.0248299	-0.119613	-0.020532	-	fepB	0.5507	0.0355	0.9645	0.0025	0.9975	Strong	Deleterious	Very Strong	Deleterious
17653	b3592	3761347	3761955	yibF	4	0.0205764	0.00860848	0.00402077	0.0375604	-0.0739254	0.0280388	-0.129506	-0.0218636	-	yibF	0.5271	0.99	0.01	0.002	0.998	Very Strong	Beneficial	Very Strong	Deleterious
14648	b0511	537633	539087	allW	1	-0.0510907	0.027134	-0.103442	0.00341396	-0.0440971	0.0200717	-0.0834922	-0.00546383	+	ybbW	0.4701	0.0345	0.9655	0.014	0.986	Strong	Deleterious	Very Strong	Deleterious
7497368	b4697	3404495	3404637	yrdF	4	0.014055	0.0138174	-0.0136517	0.0409553	-0.0458321	0.0452681	-0.136398	0.042725	+	yrdF	0.4196	0.858	0.142	0.1495	0.8505	Anecdotal	Beneficial	Anecdotal	Deleterious
16925	b2844	2984411	2985592	yqeF	4	-0.00361414	0.00792602	-0.0193053	0.0122508	0.0198769	0.0268596	-0.0321037	0.0712838	-	yqeF	0.5355	0.313	0.687	0.7705	0.2295	Ambiguous	Deleterious	Ambiguous	Beneficial
17293	b3222	3369475	3370350	nanK	10	0.00543767	0.00613905	-0.00630795	0.0170306	0.0463306	0.0295592	-0.0128	0.106301	-	yhcI	0.5845	0.819	0.181	0.94	0.06	Anecdotal	Beneficial	Moderate	Beneficial
17777	b3717	3898022	3898609	cbrC	10	-0.00777285	0.00482879	-0.0175205	0.00241338	-0.0340369	0.0232836	-0.0835189	0.0126572	+	cbrC	0.4456	0.0635	0.9365	0.0825	0.9175	Moderate	Deleterious	Moderate	Deleterious
14222	b0076	84368	85312	leuO	10	0.00231932	0.00361518	-0.00445881	0.00891271	-0.00420063	0.0158573	-0.0348447	0.0257085	+	leuO	0.4571	0.738	0.262	0.385	0.615	Ambiguous	Beneficial	Ambiguous	Deleterious
1937124	b3779	3962745	3964229	gpp	1	0.0625662	0.023763	0.0163552	0.111061	0.0474385	0.0176576	0.0121023	0.0816868	-	gpp	0.5367	0.998	0.002	0.996	0.004	Very Strong	Beneficial	Very Strong	Beneficial
18140	b4112	4332181	4333272	basS	4	-0.00487462	0.00644612	-0.016754	0.00810991	0.0208581	0.0203241	-0.0214718	0.0634361	-	basS	0.5421	0.235	0.765	0.8545	0.1455	Ambiguous	Deleterious	Anecdotal	Beneficial
1936874	b2870	3006262	3007452	ygeW	10	-0.00694694	0.00492716	-0.0168985	0.00275304	-0.0576172	0.0252766	-0.107858	-0.007475	+	ygeW	0.4996	0.0805	0.9195	0.01	0.99	Moderate	Deleterious	Very Strong	Deleterious
17769	b3709	3890236	3891483	tnaB	4	-0.00936222	0.00432627	-0.017892	-0.000814511	0.0206446	0.0146068	-0.00824347	0.0498307	+	tnaB	0.4647	0.014	0.986	0.9125	0.0875	Very Strong	Deleterious	Moderate	Beneficial
17590	b3529	3683630	3685618	pdeK	4	0.00704405	0.00450736	-0.00148683	0.0159242	-0.0206012	0.0144697	-0.0491659	0.00768038	-	yhjK	0.5254	0.9465	0.0535	0.077	0.923	Moderate	Beneficial	Moderate	Deleterious
17156	b3081	3231665	3233683	fadH	4	0.00439937	0.00708809	-0.00945876	0.0193183	-0.00960277	0.0234666	-0.0567756	0.0392861	+	fadH	0.5721	0.7225	0.2775	0.3525	0.6475	Ambiguous	Beneficial	Ambiguous	Deleterious
17287	b3216	3362807	3365188	yhcD	1	0.0187784	0.0199806	-0.0170427	0.054076	-8.94822e-05	0.015605	-0.029243	0.0276172	+	yhcD	0.4551	0.8315	0.1685	0.4975	0.5025	Anecdotal	Beneficial	Ambiguous	Deleterious
18163	b4136	4363345	4365042	dsbD	1	0.116795	0.0269885	0.066628	0.170417	0.0670572	0.021012	0.0271309	0.108501	-	dipZ	0.5442	1	0	1	0	Very Strong	Beneficial	Very Strong	Beneficial
17476	b3413	3544882	3545565	yhgH	4	-0.00338947	0.00804236	-0.0195922	0.0116944	0.0146435	0.0267155	-0.0378553	0.0649708	+	yhgH	0.5599	0.347	0.653	0.7125	0.2875	Ambiguous	Deleterious	Ambiguous	Beneficial
16036	b1922	2001070	2001789	fliA	1	-0.00750669	0.0495418	-0.105893	0.091288	-0.0231415	0.0344344	-0.0934813	0.0457661	-	fliA	0.5417	0.444	0.556	0.244	0.756	Ambiguous	Deleterious	Ambiguous	Deleterious
17457	b3394	3521433	3521972	hofN	4	-0.00278364	0.00935064	-0.0218385	0.0166678	0.0127009	0.0300984	-0.0477877	0.0745074	-	yrfC	0.5537	0.3775	0.6225	0.674	0.326	Ambiguous	Deleterious	Ambiguous	Beneficial
14279	b0133	147944	148795	panC	1	-0.0328418	0.033924	-0.104565	0.0359266	-0.0331166	0.0250409	-0.0870328	0.0184884	-	panC	0.527	0.165	0.835	0.0925	0.9075	Anecdotal	Deleterious	Moderate	Deleterious
17714	b3653	3827460	3828665	gltS	10	0.00134963	0.00525078	-0.00825957	0.0110998	0.0132205	0.0240204	-0.034689	0.0640924	-	gltS	0.5365	0.603	0.397	0.716	0.284	Ambiguous	Beneficial	Ambiguous	Beneficial
18053	b4025	4233758	4235407	pgi	1	-0.0122282	0.0287156	-0.0715915	0.044532	-0.0279246	0.0216639	-0.0740587	0.0142209	+	pgi	0.5133	0.3385	0.6615	0.1	0.9	Ambiguous	Deleterious	Moderate	Deleterious
16906	b2825	2963153	2963716	ppdB	10	-0.0056741	0.00675007	-0.0183008	0.00696628	-0.0693387	0.0345516	-0.137888	-0.00270037	-	ppdB	0.523	0.19	0.81	0.0215	0.9785	Anecdotal	Deleterious	Very Strong	Deleterious
18356	b4332	4561497	4562675	yjiJ	1	0.0547555	0.037644	-0.0152637	0.12668	0.038202	0.0264738	-0.0130125	0.0906083	-	yjiJ	0.5352	0.9335	0.0665	0.927	0.073	Moderate	Beneficial	Moderate	Beneficial
17727	b3667	3847305	3848624	uhpC	4	0.0201062	0.00677361	0.00737994	0.0332174	-0.0563714	0.0219117	-0.0999679	-0.0136623	-	uhpC	0.55	0.999	0.001	0.0035	0.9965	Very Strong	Beneficial	Very Strong	Deleterious
17044	b2965	3107020	3109155	speC	4	0.0104878	0.00637279	-0.00109794	0.0230232	-0.031846	0.0202646	-0.0691655	0.00464708	-	speC	0.522	0.9615	0.0385	0.049	0.951	Strong	Beneficial	Strong	Deleterious
17538	b3477	3615241	3616185	nikB	4	0.00303039	0.00640777	-0.00959614	0.0155084	-0.0171585	0.020541	-0.0588761	0.0230882	+	nikB	0.5841	0.674	0.326	0.211	0.789	Ambiguous	Beneficial	Ambiguous	Deleterious
15746	b1625	1704949	1705164	cnu	10	-0.00673329	0.00623646	-0.019653	0.00547671	-0.034344	0.0343226	-0.0974886	0.0319783	+	ydgT	0.4722	0.142	0.858	0.164	0.836	Anecdotal	Deleterious	Anecdotal	Deleterious
17835	b3784	3967916	3969019	rfe	1	-0.004943	0.0197912	-0.0454051	0.0355162	-0.00810114	0.0154868	-0.0384413	0.0223744	+	rfe	0.4946	0.398	0.602	0.2895	0.7105	Ambiguous	Deleterious	Ambiguous	Deleterious
15030	b0906	956762	957454	ycaP	10	-0.00355148	0.00581016	-0.0149287	0.00750921	-0.0305646	0.0287725	-0.08828	0.029497	+	ycaP	0.4762	0.272	0.728	0.142	0.858	Ambiguous	Deleterious	Anecdotal	Deleterious
14616	b0479	503476	504696	fsr	4	0.0105183	0.0089919	-0.00631615	0.0284795	-0.0327592	0.0287509	-0.0906334	0.0214969	-	fsr	0.5242	0.8925	0.1075	0.1205	0.8795	Anecdotal	Beneficial	Anecdotal	Deleterious
17976	b3937	4127286	4127894	yiiX	4	0.0286972	0.00779915	0.013473	0.0446188	-0.0836444	0.0262275	-0.137476	-0.0346924	-	yiiX	0.5238	1	0	0.001	0.999	Very Strong	Beneficial	Very Strong	Deleterious
1937132	b3795	3980887	3982272	thrP	4	-0.00709028	0.00587906	-0.0187477	0.0050008	0.022624	0.0190837	-0.0156524	0.0619264	+	yifK	0.5346	0.1115	0.8885	0.8805	0.1195	Anecdotal	Deleterious	Anecdotal	Beneficial
14184	b0038	37898	39115	caiB	10	0.000545722	0.00469222	-0.00868829	0.00990838	-0.0163698	0.0225421	-0.0620215	0.0246062	-	caiB	0.5263	0.5395	0.4605	0.2245	0.7755	Ambiguous	Beneficial	Ambiguous	Deleterious
18203	b4178	4406190	4406615	nsrR	4	0.00558544	0.00840375	-0.0107029	0.0216583	-0.021642	0.027094	-0.0756966	0.0339496	+	yjeB	0.4836	0.741	0.259	0.213	0.787	Ambiguous	Beneficial	Ambiguous	Deleterious
18200	b4175	4403300	4404304	hflC	10	-0.00221691	0.00484382	-0.011658	0.00654294	0.00399094	0.0211495	-0.0361775	0.0459182	+	hflC	0.5303	0.318	0.682	0.5715	0.4285	Ambiguous	Deleterious	Ambiguous	Beneficial
18047	b4019	4223828	4227511	metH	10	-0.0020983	0.00358698	-0.00888822	0.00537874	-0.0482051	0.0159142	-0.0807514	-0.0152914	+	metH	0.5584	0.2875	0.7125	0.0025	0.9975	Ambiguous	Deleterious	Very Strong	Deleterious
17457	b3394	3521433	3521972	hofN	1	0.0312138	0.0440633	-0.0560587	0.115551	0.0127009	0.0300984	-0.0477877	0.0745074	-	yrfC	0.5537	0.7615	0.2385	0.674	0.326	Ambiguous	Beneficial	Ambiguous	Beneficial
18026	b3994	4194204	4196099	thiC	4	-0.000911657	0.0061378	-0.0125096	0.0105296	0.00823044	0.0193126	-0.0275493	0.0455348	-	thiC	0.5575	0.4305	0.5695	0.6575	0.3425	Ambiguous	Deleterious	Ambiguous	Beneficial
16698	b2603	2741875	2742393	yfiR	4	0.0344593	0.00838568	0.0174334	0.0509629	-0.109974	0.0272882	-0.16433	-0.0541055	+	yfiR	0.4566	1	0	0	1	Very Strong	Beneficial	Very Strong	Deleterious
14652	b0515	543261	544046	allE	4	0.00721603	0.00626189	-0.00517852	0.0194016	-0.0226621	0.0202185	-0.0612784	0.0156265	-	ylbA	0.4618	0.8715	0.1285	0.1365	0.8635	Anecdotal	Beneficial	Anecdotal	Deleterious
14599	b0462	481254	484403	acrB	4	-0.00914698	0.00508918	-0.0190684	0.000131584	0.0290857	0.0166635	-0.00307864	0.0619863	-	acrB	0.5397	0.0265	0.9735	0.9585	0.0415	Strong	Deleterious	Strong	Beneficial
17739	b3679	3858401	3860116	yidK	10	-0.00157227	0.00389113	-0.00890593	0.00584228	-0.0169708	0.0178632	-0.0523796	0.0169176	-	yidK	0.535	0.3545	0.6455	0.1575	0.8425	Ambiguous	Deleterious	Anecdotal	Deleterious
15745	b1624	1703268	1704308	ydgJ	4	0.00221717	0.00982573	-0.0164758	0.0220535	0.00293331	0.0331418	-0.0614124	0.0661078	-	b1624	0.5331	0.5945	0.4055	0.5345	0.4655	Ambiguous	Beneficial	Ambiguous	Beneficial
16140	b2032	2103391	2104509	wbbK	1	-0.00450287	0.034938	-0.0701947	0.0604289	-0.0075444	0.0242245	-0.0542761	0.0400305	-	wbbK	0.319	0.447	0.553	0.3735	0.6265	Ambiguous	Deleterious	Ambiguous	Deleterious
16513	b2414	2532409	2533380	cysK	4	-0.00258095	0.00869758	-0.0192496	0.0138051	0.0250272	0.0295314	-0.0290501	0.0791405	+	cysK	0.5031	0.377	0.623	0.8105	0.1895	Ambiguous	Deleterious	Anecdotal	Beneficial
16201	b2094	2174597	2175049	gatA	10	0.00266218	0.00688668	-0.0100574	0.0155936	0.095296	0.0349942	0.0240378	0.166716	-	gatA	0.426	0.6545	0.3455	0.995	0.005	Ambiguous	Beneficial	Very Strong	Beneficial
15802	b1683	1762522	1764009	sufB	10	0.00777343	0.00595022	-0.00428816	0.019277	0.00912929	0.0311438	-0.0518652	0.0728383	-	ynhE	0.5155	0.8955	0.1045	0.6115	0.3885	Anecdotal	Beneficial	Ambiguous	Beneficial
14515	b0377	396639	397859	sbmA	1	0.0361092	0.0329209	-0.0274554	0.0977182	0.0219215	0.0245465	-0.0262007	0.0665382	+	sbmA	0.5135	0.862	0.138	0.8105	0.1895	Anecdotal	Beneficial	Anecdotal	Beneficial
18322	b4298	4524105	4525010	yjhH	10	0.00551297	0.00469316	-0.0031264	0.0142883	0.0153563	0.0210865	-0.02889	0.0568148	-	yjhH	0.5265	0.894	0.106	0.757	0.243	Anecdotal	Beneficial	Ambiguous	Beneficial
18314	b4290	4513406	4514308	fecB	1	0.010428	0.029885	-0.0503625	0.0664216	0.0220569	0.0218973	-0.0222106	0.0653074	-	fecB	0.577	0.618	0.382	0.836	0.164	Ambiguous	Beneficial	Anecdotal	Beneficial
16022	b1905	1988716	1989213	ftnA	10	-0.020559	0.00524689	-0.0306848	-0.00926221	-0.0978855	0.0271779	-0.151679	-0.0443481	+	ftn	0.4277	0	1	0	1	Very Strong	Deleterious	Very Strong	Deleterious
14205	b0059	60358	63264	rapA	4	0.0198536	0.00505433	0.00930278	0.0299007	-0.0670529	0.0168952	-0.0995029	-0.0347393	-	hepA	0.549	1	0	0	1	Very Strong	Beneficial	Very Strong	Deleterious
16823	b2739	2864236	2865012	ygbM	10	-0.00876638	0.00532309	-0.0193959	0.00226114	-0.0628594	0.0259615	-0.110105	-0.0119867	+	ygbM	0.5148	0.0535	0.9465	0.008	0.992	Moderate	Deleterious	Very Strong	Deleterious
18113	b4085	4307783	4308478	alsE	10	-0.00965348	0.00710442	-0.0228907	0.00346553	-0.0557803	0.0405312	-0.135473	0.0205842	-	alsE	0.4914	0.0785	0.9215	0.077	0.923	Moderate	Deleterious	Moderate	Deleterious
15570	b1449	1519027	1520064	curA	4	-0.00682968	0.0101293	-0.0271231	0.0128132	0.0292637	0.0330754	-0.035896	0.0922828	+	yncB	0.5231	0.248	0.752	0.81	0.19	Ambiguous	Deleterious	Anecdotal	Beneficial
1937299	b4486	4574135	4576855	yjiV	4	-0.00401504	0.00528201	-0.0147796	0.00640102	0.0130854	0.0171355	-0.0203468	0.0474123	+	yjiV	0.4991	0.2255	0.7745	0.771	0.229	Ambiguous	Deleterious	Ambiguous	Beneficial
1937043	b3530	3685700	3689173	bcsC	10	-6.8689e-05	0.00291188	-0.00598181	0.00586366	0.00801014	0.0133852	-0.0192532	0.0359763	-	bcsC	0.5711	0.492	0.508	0.73	0.27	Ambiguous	Deleterious	Ambiguous	Beneficial
14628	b0491	516583	517362	fetB	1	-0.0918976	0.0380281	-0.164486	-0.0212163	-0.0627463	0.0265237	-0.11863	-0.00940528	+	ybbM	0.4615	0.003	0.997	0.0115	0.9885	Very Strong	Deleterious	Very Strong	Deleterious
14589	b0451	472966	474252	amtB	1	0.0826639	0.0434555	-0.00255353	0.16765	0.0417583	0.0327167	-0.0185574	0.106225	+	amtB	0.5618	0.9695	0.0305	0.913	0.087	Strong	Beneficial	Moderate	Beneficial
17253	b3182	3328963	3330396	dacB	4	0.00263078	0.00584158	-0.00900728	0.0140469	-0.0141014	0.0191068	-0.0518839	0.0223918	+	dacB	0.5314	0.6745	0.3255	0.2215	0.7785	Ambiguous	Beneficial	Ambiguous	Deleterious
17988	b3949	4142530	4143609	frwC	10	-0.00535988	0.00404963	-0.013401	0.00245954	-0.0121368	0.0209047	-0.0534411	0.0267762	+	frwC	0.5417	0.0915	0.9085	0.276	0.724	Moderate	Deleterious	Ambiguous	Deleterious
17178	b3103	3252304	3252669	yhaH	1	0.0192501	0.0386222	-0.0539357	0.0882937	0.00506919	0.0266485	-0.0470166	0.0571569	+	yhaH	0.5191	0.6805	0.3195	0.5775	0.4225	Ambiguous	Beneficial	Ambiguous	Beneficial
15872	b1754	1836073	1837239	ynjB	1	-0.0486601	0.0603051	-0.161249	0.0721383	-0.0656005	0.0433791	-0.150824	0.0164276	+	b1754	0.5638	0.2095	0.7905	0.0575	0.9425	Ambiguous	Deleterious	Moderate	Deleterious
14904	b0779	813526	815547	uvrB	10	0.00552062	0.00550634	-0.00511817	0.0162066	-0.00994849	0.0251495	-0.0597934	0.0400171	+	uvrB	0.5356	0.8465	0.1535	0.3515	0.6485	Anecdotal	Beneficial	Ambiguous	Deleterious
17466	b3403	3532818	3534440	pck	10	-0.00623538	0.00399692	-0.0143987	0.00179588	-0.0377744	0.018609	-0.076072	0.00128609	+	pck	0.536	0.062	0.938	0.028	0.972	Moderate	Deleterious	Strong	Deleterious
18262	b4237	4459900	4460364	nrdG	4	0.00246172	0.00823852	-0.0137016	0.0188448	-0.00826905	0.0256348	-0.0618149	0.0447255	-	nrdG	0.5097	0.621	0.379	0.3705	0.6295	Ambiguous	Beneficial	Ambiguous	Deleterious
14383	b0245	263328	263669	ykfI	4	0.02422	0.010396	0.00445426	0.044219	-0.0812832	0.0346301	-0.144495	-0.0156466	-	ykfI	0.5117	0.991	0.009	0.007	0.993	Very Strong	Beneficial	Very Strong	Deleterious
17716	b3655	3830457	3832166	yicH	4	0.00619503	0.00505874	-0.00382016	0.0162393	-0.0166126	0.0164517	-0.0481818	0.0148036	+	yicH	0.5421	0.8865	0.1135	0.158	0.842	Anecdotal	Beneficial	Anecdotal	Deleterious
14480	b0342	361249	361860	lacA	1	0.0569856	0.0312892	-0.00640584	0.117108	0.0213785	0.0234565	-0.0236834	0.0671242	-	lacA	0.4281	0.9645	0.0355	0.816	0.184	Strong	Beneficial	Anecdotal	Beneficial
16873	b2789	2920748	2922100	gudP	1	0.0145278	0.0363857	-0.0547168	0.0848121	-0.0133067	0.0245617	-0.063342	0.0351611	-	gudP	0.5225	0.659	0.341	0.2875	0.7125	Ambiguous	Beneficial	Ambiguous	Deleterious
14908	b0783	818570	819055	moaC	4	0.015717	0.0115128	-0.00648375	0.0394401	-0.0388183	0.0388687	-0.114175	0.0321848	+	moaC	0.5597	0.9165	0.0835	0.1465	0.8535	Moderate	Beneficial	Anecdotal	Deleterious
17572	b3511	3656995	3657567	hdeD	4	0.0058854	0.00382872	-0.00160222	0.0136791	-0.0126179	0.0123232	-0.039067	0.0115097	+	hdeD	0.466	0.9415	0.0585	0.1435	0.8565	Moderate	Beneficial	Anecdotal	Deleterious
16621	b2522	2654157	2654933	sseB	4	0.016687	0.00627421	0.00459527	0.0288908	-0.056317	0.0212382	-0.0977557	-0.0179837	-	sseB	0.471	0.997	0.003	0.003	0.997	Very Strong	Beneficial	Very Strong	Deleterious
18250	b4225	4448692	4449042	chpB	4	0.00535463	0.0102767	-0.0148705	0.026773	-0.00865657	0.0336425	-0.07401	0.0582175	+	chpB	0.5385	0.702	0.298	0.3945	0.6055	Ambiguous	Beneficial	Ambiguous	Deleterious
16267	b2158	2249717	2250766	yeiH	10	-0.00763394	0.00543929	-0.0180303	0.00351402	-0.0124654	0.0280484	-0.0669245	0.0421672	+	yeiH	0.5305	0.094	0.906	0.32	0.68	Moderate	Deleterious	Ambiguous	Deleterious
14329	b0183	204493	205089	rnhB	4	0.00298362	0.0129348	-0.0204247	0.0275759	-0.00545125	0.0411179	-0.0883492	0.0734163	+	rnhB	0.5729	0.588	0.412	0.4475	0.5525	Ambiguous	Beneficial	Ambiguous	Deleterious
14429	b0291	306807	309332	ecpC	10	0.00176948	0.00502954	-0.00804742	0.0117373	-0.0472789	0.0231976	-0.0914575	-0.000685711	-	yagX	0.5527	0.636	0.364	0.0225	0.9775	Ambiguous	Beneficial	Very Strong	Deleterious
16618	b2519	2645013	2647325	pbpC	4	-0.000128972	0.00845528	-0.0169826	0.0163301	0.00431421	0.028101	-0.0504165	0.0578697	-	pbpC	0.5672	0.496	0.504	0.5565	0.4435	Ambiguous	Deleterious	Ambiguous	Beneficial
14594	b0457	477067	478617	pdeB	4	0.00617021	0.00574565	-0.00414641	0.0167361	-0.0146104	0.0185823	-0.0496183	0.0219784	-	ylaB	0.4803	0.8555	0.1445	0.224	0.776	Anecdotal	Beneficial	Ambiguous	Deleterious
14581	b0443	464402	464800	fadM	4	0.00560329	0.0100181	-0.0134148	0.0243927	-0.0277394	0.0326495	-0.0896271	0.0370335	+	ybaW	0.4612	0.7165	0.2835	0.2	0.8	Ambiguous	Beneficial	Anecdotal	Deleterious
14864	b0732	767978	770611	mngB	4	-0.0107958	0.00438923	-0.020092	-0.00225484	0.0374473	0.0148765	0.00859689	0.0685346	+	mngB	0.4935	0.0075	0.9925	0.9965	0.0035	Very Strong	Deleterious	Very Strong	Beneficial
15262	b1140	1199679	1200806	intE	10	0.00544117	0.00523886	-0.00457932	0.0157031	0.0391604	0.0265713	-0.0111044	0.0892524	-	intE	0.4477	0.861	0.139	0.9345	0.0655	Anecdotal	Beneficial	Moderate	Beneficial
17342	b3279	3429236	3429790	yrdA	10	0.00473814	0.00450187	-0.0040368	0.0128073	0.00749016	0.0197116	-0.0323214	0.0465848	+	yrdA	0.4883	0.8505	0.1495	0.6535	0.3465	Anecdotal	Beneficial	Ambiguous	Beneficial
14342	b0196	219591	219995	rcsF	4	0.0027867	0.0105688	-0.0188412	0.0242848	-0.00567209	0.0351474	-0.0754289	0.0623677	-	rcsF	0.5333	0.596	0.404	0.429	0.571	Ambiguous	Beneficial	Ambiguous	Deleterious
1936656	b2000	2071539	2074658	flu	10	0.0041375	0.00465611	-0.00610309	0.0132411	0.137594	0.0240566	0.0928859	0.183948	+	flu	0.5824	0.8135	0.1865	1	0	Anecdotal	Beneficial	Very Strong	Beneficial
16879	b2795	2926308	2927672	ppnN	4	0.0282084	0.00725064	0.0141858	0.0420553	-0.0925114	0.0227869	-0.140953	-0.0481714	+	ygdH	0.5136	1	0	0	1	Very Strong	Beneficial	Very Strong	Deleterious
17734	b3674	3855114	3855611	yidF	1	0.0240004	0.0295945	-0.0373985	0.0834029	0.00604316	0.0225234	-0.038642	0.0490379	-	yidF	0.5361	0.793	0.207	0.604	0.396	Ambiguous	Beneficial	Ambiguous	Beneficial
17570	b3509	3655966	3656292	hdeB	4	0.00231564	0.00708456	-0.0111336	0.0158163	-0.00632064	0.0223824	-0.0490387	0.038226	-	hdeB	0.4006	0.6405	0.3595	0.406	0.594	Ambiguous	Beneficial	Ambiguous	Deleterious
17463	b3400	3529348	3529749	hslR	1	-0.0605032	0.0320327	-0.123884	-0.000702322	-0.056065	0.0242195	-0.102826	-0.0113054	+	hslR	0.5348	0.0235	0.9765	0.01	0.99	Very Strong	Deleterious	Very Strong	Deleterious
16539	b2440	2556410	2557297	eutC	1	-0.0282377	0.040511	-0.106992	0.0478688	-0.0168388	0.030859	-0.0757549	0.0396318	-	eutC	0.5664	0.2345	0.7655	0.299	0.701	Ambiguous	Deleterious	Ambiguous	Deleterious
14178	b0033	30817	34038	carB	1	-0.00250186	0.0252963	-0.0515848	0.0480754	-0.01274	0.0189216	-0.0494889	0.0252634	+	carB	0.5627	0.459	0.541	0.254	0.746	Ambiguous	Deleterious	Ambiguous	Deleterious
17220	b3147	3293400	3295436	lpoA	10	-0.0169992	0.00387036	-0.0250105	-0.00845413	-0.0670903	0.0183504	-0.108333	-0.0301556	+	yraM	0.5405	0	1	0	1	Very Strong	Deleterious	Very Strong	Deleterious
16598	b2499	2621197	2622234	purM	4	0.0173781	0.0105222	-0.0020396	0.0384146	-0.0540262	0.0336405	-0.122407	0.00658648	+	purM	0.5289	0.9615	0.0385	0.04	0.96	Strong	Beneficial	Strong	Deleterious
17167	b3092	3243329	3244741	uxaC	4	0.013995	0.00681715	2.71604e-05	0.0273492	-0.0446251	0.022928	-0.088031	-0.0025982	-	uxaC	0.5428	0.975	0.025	0.018	0.982	Strong	Beneficial	Very Strong	Deleterious
14524	b0386	404835	405644	proC	1	-0.127671	0.0481316	-0.221255	-0.0340466	-0.106156	0.0350555	-0.174227	-0.0391129	-	proC	0.5457	0.0015	0.9985	0	1	Very Strong	Deleterious	Very Strong	Deleterious
17553	b3492	3636208	3637410	yhiN	10	0.00213342	0.00481717	-0.0072853	0.0111038	-0.0321713	0.0236152	-0.0770078	0.0131767	-	yhiN	0.5511	0.6715	0.3285	0.076	0.924	Ambiguous	Beneficial	Moderate	Deleterious
1936936	b4471	3258285	3259649	tdcG	4	-0.0195953	0.00717284	-0.0333086	-0.0065062	0.0632108	0.0230811	0.0198983	0.110477	-	tdcG	0.5341	0.0015	0.9985	0.997	0.003	Very Strong	Deleterious	Very Strong	Beneficial
15462	b1342	1408050	1409033	zntB	1	-0.000936388	0.0497619	-0.0996158	0.0990464	0.00500849	0.0347397	-0.0620992	0.0734517	+	ydaN	0.5193	0.4915	0.5085	0.5655	0.4345	Ambiguous	Deleterious	Ambiguous	Beneficial
16147	b2039	2110138	2111019	rfbA	1	-0.0668386	0.0242645	-0.114392	-0.0179375	-0.0273277	0.0185232	-0.0639285	0.00864127	-	rfbA	0.4274	0.0025	0.9975	0.0675	0.9325	Very Strong	Deleterious	Moderate	Deleterious
15918	b1800	1881912	1882997	dmlA	10	0.00806875	0.00657575	-0.00417606	0.0204029	0.0173524	0.0332642	-0.0538527	0.0851697	+	yeaU	0.5368	0.888	0.112	0.6945	0.3055	Anecdotal	Beneficial	Ambiguous	Beneficial
1937086	b3683	3862497	3863603	glvC	1	-0.0232228	0.0273349	-0.0780739	0.0296328	-0.0274138	0.0200402	-0.0689247	0.0123158	-	glvC	0.5213	0.19	0.81	0.0915	0.9085	Anecdotal	Deleterious	Moderate	Deleterious
14594	b0457	477067	478617	pdeB	10	-0.00624668	0.00390281	-0.0134846	0.00119886	-0.0146104	0.0185823	-0.0496183	0.0219784	-	ylaB	0.4803	0.0465	0.9535	0.224	0.776	Strong	Deleterious	Ambiguous	Deleterious
17729	b3669	3850136	3850726	uhpA	4	0.00648498	0.00848265	-0.00932239	0.022313	-0.0176925	0.0269708	-0.0708528	0.0324537	-	uhpA	0.5888	0.7795	0.2205	0.2535	0.7465	Ambiguous	Beneficial	Ambiguous	Deleterious
14709	b0573	597131	597463	cusF	4	-0.00657846	0.00685261	-0.0200822	0.00664194	0.0136287	0.0222627	-0.0271793	0.0571961	+	cusF	0.4535	0.1545	0.8455	0.735	0.265	Anecdotal	Deleterious	Ambiguous	Beneficial
17727	b3667	3847305	3848624	uhpC	10	-0.0130509	0.00448404	-0.0223566	-0.00455496	-0.0563714	0.0219117	-0.0999679	-0.0136623	-	uhpC	0.55	0	1	0.0035	0.9965	Very Strong	Deleterious	Very Strong	Deleterious
18239	b4214	4436755	4437495	cysQ	1	-0.0763171	0.0280583	-0.130214	-0.0220389	-0.066277	0.0213141	-0.109385	-0.0262487	+	cysQ	0.552	0.003	0.997	0.0005	0.9995	Very Strong	Deleterious	Very Strong	Deleterious
16239	b2131	2218564	2219481	osmF	4	0.0321978	0.0106173	0.0113545	0.0533887	-0.106305	0.0317159	-0.172338	-0.0422462	-	yehZ	0.5403	0.999	0.001	0.0005	0.9995	Very Strong	Beneficial	Very Strong	Deleterious
17933	b3893	4081857	4082759	fdoH	1	-0.0312756	0.0279385	-0.0874973	0.0195745	-0.0157771	0.0198721	-0.0572609	0.0237889	-	fdoH	0.5548	0.1095	0.8905	0.2065	0.7935	Anecdotal	Deleterious	Ambiguous	Deleterious
14714	b0578	604771	605424	nfsB	1	-0.00610354	0.0438857	-0.0851987	0.0766203	0.00207421	0.0302879	-0.0579936	0.0606656	-	nfnB	0.5153	0.448	0.552	0.528	0.472	Ambiguous	Deleterious	Ambiguous	Beneficial
15084	b0960	1021730	1023883	yccS	4	0.0048035	0.00690698	-0.00843909	0.0184303	-0.0232112	0.0229386	-0.067363	0.0227703	-	b0960	0.5223	0.751	0.249	0.154	0.846	Ambiguous	Beneficial	Anecdotal	Deleterious
17817	b3764	3948086	3948424	maoP	10	-0.000858928	0.00648889	-0.013295	0.0123582	0.0636741	0.0343088	-0.00111354	0.132376	+	yifE	0.4808	0.4535	0.5465	0.972	0.028	Ambiguous	Deleterious	Strong	Beneficial
15281	b1159	1210346	1211179	mcrA	4	0.0084124	0.0155558	-0.0204579	0.0375192	-0.0241095	0.0526409	-0.119867	0.0693056	+	mcrA	0.3837	0.699	0.301	0.3265	0.6735	Ambiguous	Beneficial	Ambiguous	Deleterious
18390	b4366	4604160	4604837	bglJ	4	0.00124485	0.00477486	-0.00840932	0.0104026	0.00294864	0.0152838	-0.0289801	0.0339004	+	bglJ	0.4528	0.6075	0.3925	0.587	0.413	Ambiguous	Beneficial	Ambiguous	Beneficial
16066	b1952	2024635	2024823	dsrB	1	-0.130687	0.0573298	-0.244121	-0.0157278	-0.107702	0.0401519	-0.187141	-0.0273296	-	dsrB	0.5132	0.0145	0.9855	0.0035	0.9965	Very Strong	Deleterious	Very Strong	Deleterious
15197	b1075	1131854	1132549	flgD	1	0.00556685	0.0613911	-0.108078	0.121015	-0.0132522	0.0423493	-0.0978131	0.0667871	+	flgD	0.546	0.544	0.456	0.374	0.626	Ambiguous	Beneficial	Ambiguous	Deleterious
17946	b3906	4098646	4099494	rhaR	10	-0.00463036	0.00500647	-0.014372	0.0055565	-0.0130028	0.0232876	-0.0604248	0.0337446	+	rhaR	0.5018	0.1815	0.8185	0.2985	0.7015	Anecdotal	Deleterious	Ambiguous	Deleterious
17533	b3472	3609955	3610512	dcrB	4	0.00623009	0.00811863	-0.0102025	0.0217733	-0.0147148	0.0255095	-0.0645233	0.0371332	+	b3472	0.5215	0.7745	0.2255	0.274	0.726	Ambiguous	Beneficial	Ambiguous	Deleterious
1936794	b2557	2691656	2695543	purL	1	-0.0717993	0.0318193	-0.13145	-0.0125872	-0.063173	0.0224209	-0.107351	-0.0184346	-	purL	0.5689	0.008	0.992	0.0015	0.9985	Very Strong	Deleterious	Very Strong	Deleterious
14600	b0463	484426	485619	acrA	4	-0.0132557	0.00774257	-0.0275921	0.00130841	0.0395693	0.0241386	-0.00776152	0.0860035	-	acrA	0.5385	0.039	0.961	0.949	0.051	Strong	Deleterious	Moderate	Beneficial
14689	b0553	NA	NA	nmpC	4	0.00677482	0.00719695	-0.00769719	0.0219182	-0.0143728	0.0225642	-0.0590319	0.0300835	-	nmpC	0.4655	0.831	0.169	0.2625	0.7375	Anecdotal	Beneficial	Ambiguous	Deleterious
18280	b4255	4478473	4478889	rraB	1	-0.0975167	0.0485587	-0.192331	-0.00400043	-0.0682487	0.0352963	-0.1362	-8.16124e-05	+	yjgD	0.4892	0.0205	0.9795	0.025	0.975	Very Strong	Deleterious	Very Strong	Deleterious
15822	b1703	1787445	1788278	ppsR	4	0.0103388	0.0118291	-0.0119642	0.0321892	-0.0345105	0.0394859	-0.106305	0.0430905	+	ydiA	0.5132	0.815	0.185	0.187	0.813	Anecdotal	Beneficial	Anecdotal	Deleterious
16425	b2318	2434824	2435636	truA	4	0.0151238	0.0150821	-0.0128932	0.044244	-0.0476908	0.0496455	-0.145261	0.0514943	-	truA	0.5535	0.836	0.164	0.183	0.817	Anecdotal	Beneficial	Anecdotal	Deleterious
18025	b3993	4193569	4194204	thiE	4	0.00368036	0.00763181	-0.0113328	0.0187988	-0.0136349	0.0249417	-0.0650091	0.0355426	-	thiE	0.5802	0.692	0.308	0.2815	0.7185	Ambiguous	Beneficial	Ambiguous	Deleterious
17423	b3360	3490266	3490829	pabA	10	-0.00424671	0.00585262	-0.0159014	0.00717947	-0.0173709	0.0307483	-0.0770635	0.0466215	-	pabA	0.5337	0.2415	0.7585	0.299	0.701	Ambiguous	Deleterious	Ambiguous	Deleterious
17529	b3468	3605751	3606377	yhhN	4	0.00316088	0.0062113	-0.00878606	0.0152644	-0.00715506	0.0204576	-0.046116	0.0316066	+	yhhN	0.5662	0.6965	0.3035	0.362	0.638	Ambiguous	Beneficial	Ambiguous	Deleterious
14430	b0292	309358	310026	ecpB	1	0.0374479	0.0447467	-0.0508297	0.118608	0.00762774	0.0334485	-0.0565122	0.0737827	-	yagY	0.5486	0.7935	0.2065	0.586	0.414	Ambiguous	Beneficial	Ambiguous	Beneficial
14633	b0496	520416	522830	ybbP	1	0.120727	0.0344546	0.0571611	0.185495	0.0675727	0.0241017	0.0224745	0.115512	+	ybbP	0.576	1	0	0.998	0.002	Very Strong	Beneficial	Very Strong	Beneficial
15007	b0882	923264	925540	clpA	1	0.0886375	0.0363362	0.0185086	0.159853	0.0272291	0.0258041	-0.0248898	0.0791467	+	clpA	0.5261	0.9945	0.0055	0.854	0.146	Very Strong	Beneficial	Anecdotal	Beneficial
18062	b4034	4245229	4246419	malE	4	0.00322352	0.00775415	-0.0118275	0.0185349	-0.00216039	0.0267909	-0.0542095	0.0481183	-	malE	0.5105	0.655	0.345	0.466	0.534	Ambiguous	Beneficial	Ambiguous	Deleterious
17936	b3896	4087002	4088057	yiiG	4	-0.00636206	0.00474291	-0.0162248	0.00318883	0.0241047	0.0156144	-0.00663437	0.0546471	+	yiiG	0.4564	0.0915	0.9085	0.9395	0.0605	Moderate	Deleterious	Moderate	Beneficial
17962	b3923	4113293	4113721	uspD	4	0.00289407	0.00531199	-0.00716155	0.0127481	-0.00736259	0.0173556	-0.04084	0.0251815	+	yiiT	0.4312	0.708	0.292	0.333	0.667	Ambiguous	Beneficial	Ambiguous	Deleterious
18241	b4216	4438708	4439262	ytfJ	4	0.00360781	0.00811343	-0.0121967	0.0185358	-0.00656842	0.0256366	-0.0563537	0.0444199	-	ytfJ	0.5243	0.677	0.323	0.4025	0.5975	Ambiguous	Beneficial	Ambiguous	Deleterious
1936925	b3078	3226234	3227667	ygjI	10	0.00241228	0.00321686	-0.00395864	0.00829684	0.0246189	0.0145974	-0.00515633	0.0530011	+	ygjI	0.4965	0.7625	0.2375	0.9505	0.0495	Ambiguous	Beneficial	Strong	Beneficial
17734	b3674	3855114	3855611	yidF	10	-0.00271539	0.00471998	-0.0122066	0.00716885	0.00604316	0.0225234	-0.038642	0.0490379	-	yidF	0.5361	0.2815	0.7185	0.604	0.396	Ambiguous	Deleterious	Ambiguous	Beneficial
17007	b2928	3073976	3074689	yggC	4	-0.0162484	0.00983377	-0.0358194	0.00245186	0.056046	0.032898	-0.006745	0.118079	-	yggC	0.5028	0.0495	0.9505	0.9585	0.0415	Strong	Deleterious	Strong	Beneficial
1937265	b4257	4479730	4480926	yjgN	4	0.00292219	0.0103596	-0.0175971	0.0239759	-0.00981523	0.035062	-0.0770182	0.0548303	+	yjgN	0.3709	0.618	0.382	0.394	0.606	Ambiguous	Beneficial	Ambiguous	Deleterious
17672	b3611	3784584	3785015	yibN	1	-0.106905	0.0396363	-0.185568	-0.0274185	-0.0988621	0.0285415	-0.153996	-0.0421043	-	yibN	0.4954	0.001	0.999	0	1	Very Strong	Deleterious	Very Strong	Deleterious
18332	b4308	4535015	4536031	yjhR	10	-0.00899896	0.00299283	-0.0146362	-0.00320719	-0.0146725	0.0133795	-0.0410907	0.0113908	+	yjhR	0.44	0.001	0.999	0.123	0.877	Very Strong	Deleterious	Anecdotal	Deleterious
17078	b3001	3147897	3148937	gpr	1	-0.0539581	0.0377596	-0.125915	0.0140139	-0.0519821	0.0263771	-0.102536	-0.00265833	+	yghZ	0.5207	0.062	0.938	0.0195	0.9805	Moderate	Deleterious	Very Strong	Deleterious
17351	b3289	3435207	3436496	rsmB	4	-0.00367146	0.0055341	-0.0143523	0.00729994	0.0242076	0.0173072	-0.0119485	0.0563282	+	rsmB	0.4969	0.254	0.746	0.906	0.094	Ambiguous	Deleterious	Moderate	Beneficial
14379	b0240	NA	NA	crl	1	0.0419466	0.0413013	-0.0321142	0.120477	0.0235716	0.0272023	-0.0300446	0.0784552	+	crl	0.505	0.8545	0.1455	0.8085	0.1915	Anecdotal	Beneficial	Anecdotal	Beneficial
15313	b1191	1240335	1242071	cvrA	1	-0.097547	0.0414609	-0.175094	-0.0171436	-0.0797656	0.0306743	-0.137464	-0.0219237	-	b1191	0.5233	0.0105	0.9895	0.003	0.997	Very Strong	Deleterious	Very Strong	Deleterious
17570	b3509	3655966	3656292	hdeB	10	-0.00224396	0.00465848	-0.011219	0.00674282	-0.00632064	0.0223824	-0.0490387	0.038226	-	hdeB	0.4006	0.308	0.692	0.406	0.594	Ambiguous	Deleterious	Ambiguous	Deleterious
17947	b3907	4099491	4100525	rhaT	1	-0.0373318	0.0350731	-0.10472	0.0311542	0.0018538	0.0260988	-0.0469561	0.0532802	-	rhaT	0.5169	0.1585	0.8415	0.5365	0.4635	Anecdotal	Deleterious	Ambiguous	Beneficial
17711	b3650	3822400	3824508	spoT	10	-0.0025258	0.00635068	-0.0148213	0.00924022	-0.00962964	0.0345988	-0.0745346	0.0535772	+	spoT	0.5372	0.349	0.651	0.39	0.61	Ambiguous	Deleterious	Ambiguous	Deleterious
17389	b3326	3458339	3459820	gspE	1	0.0237807	0.0238824	-0.0249217	0.0707008	0.0162398	0.0183734	-0.0210594	0.0532402	+	gspE	0.525	0.8365	0.1635	0.8075	0.1925	Anecdotal	Beneficial	Anecdotal	Beneficial
17772	b3712	3893881	3894630	yieE	4	-0.00803882	0.00720484	-0.0214769	0.00499749	0.024314	0.0228216	-0.0184188	0.0696339	+	yieE	0.5227	0.131	0.869	0.861	0.139	Anecdotal	Deleterious	Anecdotal	Beneficial
15649	b1528	1617028	1618218	ydeA	10	-0.00185514	0.00691268	-0.0151728	0.0120448	0.00862557	0.0397311	-0.0676651	0.0859943	+	ydeA	0.513	0.3895	0.6105	0.593	0.407	Ambiguous	Deleterious	Ambiguous	Beneficial
17113	b3037	3179744	3180415	ygiB	1	0.0506778	0.0480894	-0.0364268	0.141717	0.0215699	0.0323573	-0.0407038	0.0862707	+	ygiB	0.561	0.8595	0.1405	0.75	0.25	Anecdotal	Beneficial	Ambiguous	Beneficial
18057	b4029	4237634	4239730	yjbH	4	0.00290762	0.00777254	-0.011888	0.0168776	-0.00958105	0.0244284	-0.05299	0.0349612	+	yjbH	0.5403	0.6435	0.3565	0.355	0.645	Ambiguous	Beneficial	Ambiguous	Deleterious
18115	b4087	4309448	4310980	alsA	4	-0.00772078	0.00581757	-0.0195157	0.00375908	0.0201129	0.0177421	-0.0162291	0.057602	-	alsA	0.4795	0.0885	0.9115	0.8675	0.1325	Moderate	Deleterious	Anecdotal	Beneficial
17880	b3832	4017333	4018760	rmuC	4	0.0223181	0.00501477	0.0123402	0.0331042	-0.0695938	0.0173001	-0.104895	-0.0368423	+	rmuC	0.5308	1	0	0	1	Very Strong	Beneficial	Very Strong	Deleterious
17890	b3844	4026527	4027228	fre	4	-0.0048771	0.00887985	-0.0218318	0.0125874	0.0134113	0.0292229	-0.0417098	0.0679936	+	fre	0.5285	0.289	0.711	0.671	0.329	Ambiguous	Deleterious	Ambiguous	Beneficial
18208	b4183	4411302	4411961	yjfK	4	-0.00210306	0.0069204	-0.015705	0.0110447	0.0069119	0.0218335	-0.0357503	0.0488548	+	yjfK	0.4742	0.3705	0.6295	0.6295	0.3705	Ambiguous	Deleterious	Ambiguous	Beneficial
17001	b2922	3067340	3068080	yggE	10	-0.00195049	0.00551276	-0.0127502	0.00925437	0.017128	0.028071	-0.0370057	0.071458	-	yggE	0.5263	0.356	0.644	0.733	0.267	Ambiguous	Deleterious	Ambiguous	Beneficial
18389	b4365	4603477	4604202	yjjQ	1	-0.0298575	0.021065	-0.0701944	0.0110313	-0.0243194	0.0175192	-0.0567887	0.00859839	+	yjjQ	0.4504	0.0795	0.9205	0.0775	0.9225	Moderate	Deleterious	Moderate	Deleterious
17513	b3452	3590024	3590911	ugpA	10	-0.00966045	0.00550446	-0.0207965	0.00222297	-0.0286389	0.0278379	-0.0807667	0.024414	-	ugpA	0.5586	0.0515	0.9485	0.15	0.85	Moderate	Deleterious	Anecdotal	Deleterious
15418	b1298	1361120	1361884	puuD	1	-0.0121171	0.0661226	-0.139082	0.107447	-0.00456123	0.0471334	-0.0929528	0.0832427	+	ycjL	0.5229	0.434	0.566	0.4615	0.5385	Ambiguous	Deleterious	Ambiguous	Deleterious
16826	b2742	2867614	2868753	nlpD	4	-0.0137498	0.00917899	-0.0316502	0.00378077	0.0616192	0.0294433	0.0023961	0.118351	-	nlpD	0.5246	0.0635	0.9365	0.9775	0.0225	Moderate	Deleterious	Very Strong	Beneficial
18160	b4132	4358697	4360031	cadB	10	-0.00726273	0.00319687	-0.0130333	-0.00100289	-0.027047	0.014743	-0.0543325	0.00248117	-	cadB	0.4944	0.01	0.99	0.033	0.967	Very Strong	Deleterious	Strong	Deleterious
17390	b3327	3459817	3461013	gspF	1	-0.0411904	0.0264123	-0.0922799	0.0100411	-0.0501244	0.0192209	-0.086825	-0.0114071	+	gspF	0.5104	0.058	0.942	0.0065	0.9935	Moderate	Deleterious	Very Strong	Deleterious
16918	b2837	2976599	2977630	galR	10	-0.0181739	0.00578544	-0.0295052	-0.00660125	-0.138668	0.0292072	-0.194226	-0.0809071	+	galR	0.5271	0	1	0	1	Very Strong	Deleterious	Very Strong	Deleterious
3446208	b4658	3146856	3147691	yghX	4	0.0323337	0.00848371	0.0154211	0.0489164	-0.0987482	0.0276353	-0.149987	-0.0439655	-	yghX	0.5251	1	0	0	1	Very Strong	Beneficial	Very Strong	Deleterious
14565	b0427	445302	446666	yajR	1	-0.000878633	0.0305651	-0.0607971	0.0581775	-0.0229717	0.0221866	-0.0663556	0.0224661	-	yajR	0.526	0.489	0.511	0.1535	0.8465	Ambiguous	Deleterious	Anecdotal	Deleterious
17034	b2955	3097267	3098403	hemW	1	-0.0836669	0.0458908	-0.166988	0.00579527	-0.0693639	0.0327426	-0.132665	-0.00843637	+	yggW	0.5321	0.0285	0.9715	0.013	0.987	Strong	Deleterious	Very Strong	Deleterious
14566	b0428	446815	447705	cyoE	10	-0.00662631	0.00555166	-0.0179368	0.00489472	-0.044733	0.0300718	-0.101589	0.0139174	-	cyoE	0.5376	0.127	0.873	0.072	0.928	Anecdotal	Deleterious	Moderate	Deleterious
17946	b3906	4098646	4099494	rhaR	1	-0.000637223	0.0336371	-0.0670246	0.0643706	-0.0130028	0.0232876	-0.0604248	0.0337446	+	rhaR	0.5018	0.494	0.506	0.2985	0.7015	Ambiguous	Deleterious	Ambiguous	Deleterious
14851	b0719	752229	752795	ybgD	4	-0.00149517	0.00630513	-0.014448	0.0100597	0.0116454	0.0199581	-0.0301901	0.0532572	-	ybgD	0.4674	0.405	0.595	0.724	0.276	Ambiguous	Deleterious	Ambiguous	Beneficial
18159	b4131	4356470	4358617	cadA	10	0.00240707	0.0032526	-0.00363381	0.00817799	-0.00729358	0.0145497	-0.0356376	0.020913	-	cadA	0.4758	0.782	0.218	0.306	0.694	Ambiguous	Beneficial	Ambiguous	Deleterious
14188	b0042	43188	44129	fixB	1	-0.0342719	0.0407319	-0.113429	0.0452107	-0.0377266	0.0281177	-0.0940188	0.0168942	+	fixB	0.5669	0.2015	0.7985	0.091	0.909	Ambiguous	Deleterious	Moderate	Deleterious
14791	b0654	685929	686669	gltJ	4	0.000341429	0.00894628	-0.0176826	0.0187305	0.0128936	0.0295843	-0.0478422	0.0738084	-	gltJ	0.525	0.52	0.48	0.672	0.328	Ambiguous	Beneficial	Ambiguous	Beneficial
18370	b4346	4577958	4579337	mcrB	4	-0.0128735	0.00793984	-0.0281092	0.00288917	0.0400045	0.0272041	-0.0110709	0.0928731	-	mcrB	0.4036	0.055	0.945	0.937	0.063	Moderate	Deleterious	Moderate	Beneficial
17972	b3933	4122380	4123339	ftsN	1	0.0185641	0.0318632	-0.039744	0.0793663	-0.0208735	0.0226885	-0.0617009	0.0222354	-	ftsN	0.574	0.7135	0.2865	0.179	0.821	Ambiguous	Beneficial	Anecdotal	Deleterious
16375	b2268	2381608	2382525	rbn	4	0.00108537	0.00837017	-0.0157081	0.0174373	0.00565362	0.0267386	-0.0467203	0.0608789	+	elaC	0.5076	0.5405	0.4595	0.581	0.419	Ambiguous	Beneficial	Ambiguous	Beneficial
14936	b0811	847258	848004	glnH	10	-0.0103746	0.00626173	-0.0229036	0.00241067	-0.0196769	0.0333191	-0.0868543	0.0480094	-	glnH	0.4873	0.0585	0.9415	0.273	0.727	Moderate	Deleterious	Ambiguous	Deleterious
18410	b4389	4625912	4627294	radA	1	0.0572364	0.0330274	-0.00400476	0.118432	0.0435568	0.0229221	0.000210644	0.0883605	+	radA	0.577	0.9645	0.0355	0.975	0.025	Strong	Beneficial	Strong	Beneficial
1936210	b0077	85630	87354	ilvI	1	0.0246659	0.0274689	-0.0319671	0.0796543	0.0309021	0.0211165	-0.00973407	0.0711152	+	ilvI	0.5293	0.8225	0.1775	0.934	0.066	Anecdotal	Beneficial	Moderate	Beneficial
17699	b3638	3811891	3812559	yicR	10	0.0102652	0.005124	0.000621921	0.0206161	0.0535529	0.0254842	0.00293643	0.105519	-	radC	0.4798	0.979	0.021	0.982	0.018	Very Strong	Beneficial	Very Strong	Beneficial
17605	b3544	3706098	3707705	dppA	10	0.00462821	0.0040753	-0.0038356	0.0128	0.0295853	0.0203706	-0.00889805	0.0678571	-	dppA	0.5155	0.866	0.134	0.929	0.071	Anecdotal	Beneficial	Moderate	Beneficial
14306	b0160	179237	180754	dgt	4	0.00168632	0.00359258	-0.00552757	0.00879716	-0.002349	0.0116135	-0.0243662	0.0221043	+	dgt	0.4796	0.687	0.313	0.42	0.58	Ambiguous	Beneficial	Ambiguous	Deleterious
14570	b0432	450663	451610	cyoA	10	-0.00943889	0.00474215	-0.0181304	-0.000127074	-0.0434437	0.0236963	-0.0872477	-0.00216989	-	cyoA	0.5095	0.0245	0.9755	0.0195	0.9805	Very Strong	Deleterious	Very Strong	Deleterious
15020	b0896	944033	944896	dmsC	4	0.0121866	0.00898614	-0.00580863	0.0301202	-0.0350839	0.0289405	-0.0935844	0.026632	+	dmsC	0.5463	0.903	0.097	0.1295	0.8705	Moderate	Beneficial	Anecdotal	Deleterious
14401	b0263	278814	279162	afuB	1	-0.0412432	0.0641001	-0.170821	0.086254	-0.0414347	0.0457706	-0.133254	0.0429282	-	afuB	0.5632	0.263	0.737	0.174	0.826	Ambiguous	Deleterious	Anecdotal	Deleterious
16961	b2881	3021316	3024186	xdhD	1	-0.0103444	0.0279947	-0.0651693	0.045188	0.00254196	0.0198733	-0.0361632	0.0419237	+	xdhD	0.5294	0.358	0.642	0.553	0.447	Ambiguous	Deleterious	Ambiguous	Beneficial
14270	b0124	138835	141225	gcd	1	0.0091954	0.0251042	-0.0408504	0.0583842	-0.00596458	0.018268	-0.042949	0.0316458	-	gcd	0.5542	0.6395	0.3605	0.377	0.623	Ambiguous	Beneficial	Ambiguous	Deleterious
3446195	b4661	2452356	2455001	yfcU	1	-0.0275924	0.031969	-0.0920847	0.034037	-0.03668	0.0227551	-0.0827298	0.00702583	-	yfcU	0.5174	0.194	0.806	0.0435	0.9565	Anecdotal	Deleterious	Strong	Deleterious
15037	b0913	964320	966584	ycaI	4	0.00694507	0.00683765	-0.00650332	0.0211335	-0.0288505	0.0229724	-0.0755472	0.0151425	+	ycaI	0.4949	0.8505	0.1495	0.0975	0.9025	Anecdotal	Beneficial	Moderate	Deleterious
17779	b3719	3899408	3900577	yieL	1	-0.0379766	0.0269473	-0.0857404	0.0185955	-0.0249719	0.0192122	-0.0629144	0.015974	-	yieL	0.5	0.083	0.917	0.104	0.896	Moderate	Deleterious	Anecdotal	Deleterious
17209	b3136	3281976	3283130	agaS	10	-0.00970276	0.0062322	-0.0213157	0.00315266	-0.0410084	0.0330218	-0.107795	0.0211278	+	agaS	0.5662	0.053	0.947	0.0975	0.9025	Moderate	Deleterious	Moderate	Deleterious
18166	b4139	4366891	4368327	aspA	10	-0.00112901	0.00433266	-0.00932422	0.00717026	-0.030422	0.019685	-0.0685957	0.00614672	-	aspA	0.492	0.4045	0.5955	0.056	0.944	Ambiguous	Deleterious	Moderate	Deleterious
17748	b3689	3868062	3869309	yidR	10	-0.0024193	0.00465247	-0.0120686	0.00682537	0.00324919	0.0222166	-0.037421	0.0441429	-	yidR	0.5521	0.295	0.705	0.5625	0.4375	Ambiguous	Deleterious	Ambiguous	Beneficial
14380	b0241	259045	260100	phoE	10	-0.000398438	0.0039132	-0.00848047	0.00739307	-0.0622852	0.0186055	-0.0976252	-0.0262398	-	phoE	0.447	0.4615	0.5385	0	1	Ambiguous	Deleterious	Very Strong	Deleterious
14513	b0375	394506	395129	iprA	10	0.000260014	0.00667095	-0.0119541	0.0117121	-0.0400792	0.0328207	-0.104841	0.0276089	+	yaiV	0.3942	0.515	0.485	0.111	0.889	Ambiguous	Beneficial	Anecdotal	Deleterious
14809	b0679	703944	705890	nagE	1	-0.00470099	0.0311154	-0.0646456	0.0565545	-0.00839425	0.0231079	-0.0506001	0.0359818	+	nagE	0.5475	0.44	0.56	0.363	0.637	Ambiguous	Deleterious	Ambiguous	Deleterious
17001	b2922	3067340	3068080	yggE	1	0.0386798	0.0393363	-0.0354013	0.115165	0.017128	0.028071	-0.0370057	0.071458	-	yggE	0.5263	0.845	0.155	0.733	0.267	Anecdotal	Beneficial	Ambiguous	Beneficial
15382	b1262	1318427	1319788	trpC	4	-0.00765467	0.0111164	-0.028219	0.0145389	0.0339801	0.035625	-0.0369363	0.102641	-	trpC	0.5283	0.232	0.768	0.827	0.173	Ambiguous	Deleterious	Anecdotal	Beneficial
18062	b4034	4245229	4246419	malE	1	0.0252575	0.0363273	-0.0475312	0.0939555	-0.00216039	0.0267909	-0.0542095	0.0481183	-	malE	0.5105	0.753	0.247	0.466	0.534	Ambiguous	Beneficial	Ambiguous	Deleterious
14708	b0572	595600	596973	cusC	10	-0.00972343	0.00443361	-0.0179974	-0.00162097	-0.0519438	0.0207966	-0.0939092	-0.0144883	+	cusC	0.5124	0.012	0.988	0.0035	0.9965	Very Strong	Deleterious	Very Strong	Deleterious
15476	b4527	1419156	1419311	ydaF	1	0.00103427	0.0592857	-0.119056	0.120259	0.00294136	0.0427513	-0.0804101	0.0872368	-	b1354	0.4936	0.5065	0.4935	0.534	0.466	Ambiguous	Beneficial	Ambiguous	Beneficial
16198	b2091	2171833	2172873	gatD	1	-0.107655	0.0440278	-0.19325	-0.0168458	-0.102482	0.0307232	-0.162494	-0.0387637	-	gatD	0.488	0.011	0.989	0.0015	0.9985	Very Strong	Deleterious	Very Strong	Deleterious
16478	b2373	2490256	2491950	oxc	10	-0.00982085	0.00487425	-0.019368	-0.00055979	-0.0150767	0.022534	-0.0623942	0.0299208	-	oxc	0.4661	0.018	0.982	0.2505	0.7495	Very Strong	Deleterious	Ambiguous	Deleterious
14410	b0272	288404	289162	xynR	4	0.0113291	0.00850492	-0.00553286	0.0280322	-0.0301322	0.0270993	-0.0865336	0.0244695	-	yagI	0.6324	0.907	0.093	0.1325	0.8675	Moderate	Beneficial	Anecdotal	Deleterious
17912	b3872	4060447	4061157	yihL	4	-0.00453589	0.00669451	-0.0169225	0.00852846	0.0262565	0.0209543	-0.0150733	0.0667311	+	yihL	0.4909	0.253	0.747	0.8985	0.1015	Ambiguous	Deleterious	Anecdotal	Beneficial
14769	b0632	662752	663963	dacA	1	-0.242876	0.0386314	-0.320117	-0.167172	-0.204829	0.0287183	-0.263294	-0.149587	-	dacA	0.4934	0	1	0	1	Very Strong	Deleterious	Very Strong	Deleterious
16136	b2028	2098447	2099613	ugd	1	-0.0594942	0.0293802	-0.120146	-0.000170867	-0.0438482	0.0210831	-0.0854842	-0.000308799	-	ugd	0.4379	0.025	0.975	0.024	0.976	Very Strong	Deleterious	Very Strong	Deleterious
1937169	b3871	4058407	4060230	bipA	10	-0.000559568	0.00377758	-0.00759275	0.00642499	-0.00542051	0.0174745	-0.0383292	0.0282047	+	bipA	0.5345	0.436	0.564	0.3685	0.6315	Ambiguous	Deleterious	Ambiguous	Deleterious
16975	b2895	3039855	3040376	fldB	10	-0.00546259	0.0072507	-0.0191246	0.00851368	-0.0343062	0.0411282	-0.117953	0.0469086	+	fldB	0.5134	0.227	0.773	0.202	0.798	Ambiguous	Deleterious	Ambiguous	Deleterious
15051	b0927	983650	984297	gloC	4	-0.00715908	0.0116536	-0.032363	0.0165745	0.0270863	0.0384942	-0.0527939	0.107692	+	ycbL	0.5154	0.266	0.734	0.764	0.236	Ambiguous	Deleterious	Ambiguous	Beneficial
17729	b3669	3850136	3850726	uhpA	1	-0.00451081	0.0370853	-0.0766738	0.0682074	-0.0176925	0.0269708	-0.0708528	0.0324537	-	uhpA	0.5888	0.4525	0.5475	0.2535	0.7465	Ambiguous	Deleterious	Ambiguous	Deleterious
17660	b3599	3772281	3774194	mtlA	4	-0.00145324	0.00503929	-0.0110928	0.00822589	-0.00035885	0.0158271	-0.0320276	0.0297966	+	mtlA	0.5387	0.3915	0.6085	0.4905	0.5095	Ambiguous	Deleterious	Ambiguous	Deleterious
17386	b3323	3453929	3455398	gspA	10	-0.00704779	0.00263904	-0.0123174	-0.00168555	-0.0229769	0.0125211	-0.047845	0.00260471	-	gspA	0.4898	0.0045	0.9955	0.0385	0.9615	Very Strong	Deleterious	Strong	Deleterious
17571	b3510	3656408	3656740	hdeA	10	-0.00175636	0.00249284	-0.00694754	0.00322145	0.00897486	0.0118552	-0.0134341	0.0322459	-	hdeA	0.4294	0.2345	0.7655	0.769	0.231	Ambiguous	Deleterious	Ambiguous	Beneficial
17811	b3751	3936278	3937168	rbsB	1	-0.0726512	0.0351816	-0.141021	-0.00349078	-0.0617196	0.0258145	-0.110227	-0.0124101	+	rbsB	0.5286	0.021	0.979	0.0055	0.9945	Very Strong	Deleterious	Very Strong	Deleterious
17970	b3931	4120416	4121747	hslU	4	0.00260787	0.00514164	-0.00778857	0.0127131	-0.0176677	0.0170798	-0.0512973	0.0146061	-	hslU	0.5263	0.699	0.301	0.1395	0.8605	Ambiguous	Beneficial	Anecdotal	Deleterious
15016	b0892	937994	939337	rarA	10	0.00530216	0.00559552	-0.00542927	0.0163657	0.057788	0.0285478	0.000979126	0.113833	+	ycaJ	0.5357	0.8355	0.1645	0.9765	0.0235	Anecdotal	Beneficial	Very Strong	Beneficial
18235	b4210	4432091	4433056	ytfF	10	-0.000578788	0.00500856	-0.0107191	0.00922666	0.0527993	0.0237554	0.00551287	0.0993656	-	ytfF	0.5559	0.4555	0.5445	0.9845	0.0155	Ambiguous	Deleterious	Very Strong	Beneficial
18210	b4185	4412387	4413025	yjfM	10	-0.0056911	0.00469936	-0.0147685	0.0033552	0.0185914	0.0214486	-0.0258736	0.0632398	+	yjfM	0.4898	0.1155	0.8845	0.8055	0.1945	Anecdotal	Deleterious	Anecdotal	Beneficial
16251	b2142	2231019	2231714	yohK	1	-0.00485692	0.0394061	-0.0852413	0.0735271	-0.0354819	0.0287386	-0.0932617	0.0209245	+	yohK	0.5345	0.447	0.553	0.104	0.896	Ambiguous	Deleterious	Anecdotal	Deleterious
15570	b1449	1519027	1520064	curA	10	-0.00139842	0.00664317	-0.0144926	0.0108688	0.0292637	0.0330754	-0.035896	0.0922828	+	yncB	0.5231	0.411	0.589	0.81	0.19	Ambiguous	Deleterious	Anecdotal	Beneficial
15079	b0955	1016539	1018299	ycbZ	1	0.0602176	0.0431642	-0.0246775	0.141042	0.033867	0.0300024	-0.0255057	0.0926139	-	ycbZ	0.5179	0.916	0.084	0.8695	0.1305	Moderate	Beneficial	Anecdotal	Beneficial
14521	b0383	401747	403162	phoA	4	0.00672934	0.00701918	-0.00721438	0.0203473	-0.0340312	0.0228596	-0.0777147	0.0109431	+	phoA	0.5339	0.8265	0.1735	0.0675	0.9325	Anecdotal	Beneficial	Moderate	Deleterious
17644	b3583	3750086	3750781	sgbE	1	0.00688988	0.0346063	-0.0666381	0.0806898	-0.00486951	0.0272133	-0.0558124	0.0502258	+	sgbE	0.5733	0.568	0.432	0.431	0.569	Ambiguous	Beneficial	Ambiguous	Deleterious
16817	b2733	2857093	2859654	mutS	10	0.00874944	0.00414848	0.000686418	0.0165462	0.0608317	0.0196234	0.0225186	0.0996498	+	mutS	0.5613	0.98	0.02	0.9985	0.0015	Very Strong	Beneficial	Very Strong	Beneficial
18343	b4319	4548285	4548788	fimG	4	0.0208764	0.00959717	0.00315245	0.0403229	-0.0722989	0.0296681	-0.132786	-0.0143739	+	fimG	0.5238	0.99	0.01	0.008	0.992	Very Strong	Beneficial	Very Strong	Deleterious
16205	b2098	2178821	2180098	yegT	10	0.00365992	0.00692879	-0.00978074	0.0160228	-0.00515969	0.0356104	-0.0790875	0.0670894	+	yegT	0.5023	0.698	0.302	0.4475	0.5525	Ambiguous	Beneficial	Ambiguous	Deleterious
16958	b2878	3016060	3019158	ygfK	1	0.033129	0.0266938	-0.0174445	0.0857831	0.0135082	0.0198499	-0.0245055	0.0536294	+	ygfK	0.5221	0.888	0.112	0.7675	0.2325	Anecdotal	Beneficial	Ambiguous	Beneficial
14615	b0478	501562	503238	ybaL	10	0.00182236	0.00483043	-0.00774494	0.012023	0.0325695	0.0251778	-0.017018	0.0827136	-	ybaL	0.5546	0.639	0.361	0.902	0.098	Ambiguous	Beneficial	Moderate	Beneficial
14198	b0052	52427	53416	pdxA	1	0.00736402	0.0386183	-0.069326	0.0795675	0.00808306	0.0268389	-0.0444758	0.0622512	-	pdxA	0.5636	0.5705	0.4295	0.609	0.391	Ambiguous	Beneficial	Ambiguous	Beneficial
18169	b4141	4369156	4370412	yjeH	10	-0.000300858	0.00404578	-0.00862267	0.0082267	0.0102473	0.0197311	-0.0275528	0.0484856	-	yjeH	0.5227	0.474	0.526	0.7095	0.2905	Ambiguous	Deleterious	Ambiguous	Beneficial
17218	b3145	3291341	3292432	yraK	1	0.0757688	0.026094	0.0216974	0.127925	0.0565134	0.0202147	0.0191321	0.0966974	+	yraK	0.4789	0.999	0.001	0.9975	0.0025	Very Strong	Beneficial	Very Strong	Beneficial
18383	b4359	4597150	4599441	opgB	4	0.0102691	0.00458811	0.00142044	0.019296	-0.0307341	0.0147261	-0.0598851	-0.000406378	-	mdoB	0.5201	0.9885	0.0115	0.0235	0.9765	Very Strong	Beneficial	Very Strong	Deleterious
18333	b4309	4536614	4537594	nanS	1	-0.00892773	0.0209652	-0.0513699	0.0324193	-0.0137154	0.0162919	-0.0463569	0.0196534	-	yjhS	0.4873	0.3405	0.6595	0.194	0.806	Ambiguous	Deleterious	Anecdotal	Deleterious
16405	b2298	2417081	2418601	yfcC	1	-0.0528398	0.034813	-0.121759	0.0221421	0.000816574	0.0254275	-0.0518963	0.0556281	+	yfcC	0.5207	0.079	0.921	0.509	0.491	Moderate	Deleterious	Ambiguous	Beneficial
18319	b4295	4519338	4520324	yjhU	1	0.058229	0.034488	-0.00999056	0.120895	0.0230709	0.0263012	-0.0286393	0.0724654	-	yjhU	0.5035	0.9445	0.0555	0.8125	0.1875	Moderate	Beneficial	Anecdotal	Beneficial
17750	b3691	3870438	3871730	dgoT	4	-0.00933282	0.00648087	-0.0223951	0.00316458	0.0265616	0.0214437	-0.0143909	0.0695511	-	dgoT	0.5298	0.074	0.926	0.895	0.105	Moderate	Deleterious	Anecdotal	Beneficial
17934	b3894	4082772	4085822	fdoG	1	0.00342059	0.0196654	-0.034114	0.040774	-0.014479	0.0152201	-0.0441708	0.0145261	-	fdoG	0.551	0.5635	0.4365	0.1625	0.8375	Ambiguous	Beneficial	Anecdotal	Deleterious
14626	b0489	514856	515773	qmcA	1	0.162349	0.0479609	0.0755448	0.258567	0.0993379	0.0332822	0.0362645	0.166344	-	ybbK	0.5283	1	0	0.9995	0.0005	Very Strong	Beneficial	Very Strong	Beneficial
15198	b1076	1132574	1133782	flgE	4	0.00923911	0.009293	-0.00880546	0.0266668	-0.022827	0.0298684	-0.0815112	0.0368279	+	flgE	0.5153	0.858	0.142	0.2225	0.7775	Anecdotal	Beneficial	Ambiguous	Deleterious
17744	b3685	3864612	3866273	yidE	4	0.0137216	0.00534086	0.00259575	0.0237933	-0.0453145	0.0171038	-0.0790176	-0.0105817	-	yidE	0.5289	0.9935	0.0065	0.0035	0.9965	Very Strong	Beneficial	Very Strong	Deleterious
17050	b2972	3113543	3114352	pppA	1	-0.0237824	0.0352597	-0.0929693	0.0440536	-0.0184522	0.0249181	-0.0672871	0.032388	-	b2972	0.5173	0.2465	0.7535	0.241	0.759	Ambiguous	Deleterious	Ambiguous	Deleterious
1937144	b3819	4003288	4004178	rarD	1	0.0149876	0.0188506	-0.0238708	0.0546319	-0.00373415	0.0150817	-0.0315858	0.0264427	-	rarD	0.5062	0.794	0.206	0.3975	0.6025	Ambiguous	Beneficial	Ambiguous	Deleterious
17589	b3528	3682161	3683447	dctA	4	-0.0094336	0.00581148	-0.020355	0.00143791	0.0261919	0.018261	-0.00882586	0.061038	-	dctA	0.5167	0.053	0.947	0.922	0.078	Moderate	Deleterious	Moderate	Beneficial
15142	b1019	1083376	1084647	efeB	10	-0.00711986	0.0059309	-0.0193565	0.00497879	0.00189844	0.0319551	-0.0606011	0.0675184	+	ycdB	0.5377	0.1205	0.8795	0.5225	0.4775	Anecdotal	Deleterious	Ambiguous	Beneficial
17283	b3212	3354725	3359185	gltB	10	-0.003762	0.00360725	-0.0111328	0.00367074	-0.0377891	0.0169705	-0.0718515	-0.0052524	+	gltB	0.5689	0.1565	0.8435	0.0125	0.9875	Anecdotal	Deleterious	Very Strong	Deleterious
1937029	b3482	3619192	3623427	rhsB	1	0.0250981	0.0324234	-0.0359334	0.0858169	0.0274946	0.0232735	-0.017764	0.07278	+	rhsB	0.5881	0.7855	0.2145	0.87	0.13	Ambiguous	Beneficial	Anecdotal	Beneficial
16926	b2845	2985847	2987076	yqeG	4	0.00761527	0.00539199	-0.00251515	0.0174242	-0.0227487	0.0170649	-0.0556363	0.00963605	+	yqeG	0.4447	0.9105	0.0895	0.089	0.911	Moderate	Beneficial	Moderate	Deleterious
18321	b4297	4522127	4524094	yjhG	1	-0.0249226	0.0182898	-0.0631498	0.0111226	-0.0232852	0.0146492	-0.0524887	0.0039873	-	yjhG	0.5452	0.0785	0.9215	0.049	0.951	Moderate	Deleterious	Strong	Deleterious
14883	b0758	789983	791029	galT	10	-0.00513521	0.00637203	-0.0179998	0.00729679	0.00369926	0.0343526	-0.0638075	0.0697293	-	galT	0.5578	0.2045	0.7955	0.541	0.459	Ambiguous	Deleterious	Ambiguous	Beneficial
3446230	b4652	3769948	3770146	yibU	1	-0.0757401	0.0385276	-0.148746	-0.00105665	-0.0647714	0.0271479	-0.117809	-0.0129802	+	yibU	0.4171	0.0225	0.9775	0.006	0.994	Very Strong	Deleterious	Very Strong	Deleterious
14185	b0039	39244	40386	caiA	4	0.0193639	0.00851303	0.00198313	0.035345	-0.0590866	0.0286523	-0.113935	-0.00379167	-	caiA	0.5389	0.987	0.013	0.0145	0.9855	Very Strong	Beneficial	Very Strong	Deleterious
14993	b0868	905740	906753	ybjS	1	-0.0508993	0.0380755	-0.120643	0.0249012	-0.0425599	0.0275951	-0.0952192	0.00995306	-	b0868	0.5444	0.088	0.912	0.0585	0.9415	Moderate	Deleterious	Moderate	Deleterious
16177	b2069	2147674	2149026	yegD	10	-0.00533956	0.00591968	-0.0164544	0.00597439	-0.0607454	0.0295455	-0.12098	-0.00117994	+	yegD	0.561	0.1815	0.8185	0.023	0.977	Anecdotal	Deleterious	Very Strong	Deleterious
18350	b4326	4556993	4557385	iraD	1	-0.018968	0.0308075	-0.0808578	0.0406356	-0.00803516	0.022265	-0.051374	0.0355205	+	yjiD	0.4885	0.264	0.736	0.3575	0.6425	Ambiguous	Deleterious	Ambiguous	Deleterious
17644	b3583	3750086	3750781	sgbE	10	-0.00292681	0.00613838	-0.014247	0.00824557	-0.00486951	0.0272133	-0.0558124	0.0502258	+	sgbE	0.5733	0.3115	0.6885	0.431	0.569	Ambiguous	Deleterious	Ambiguous	Deleterious
14186	b0040	40417	41931	caiT	4	0.0102866	0.00586745	-0.0011002	0.0215405	-0.0259873	0.0189979	-0.0620764	0.00991683	-	caiT	0.5182	0.9625	0.0375	0.077	0.923	Strong	Beneficial	Moderate	Deleterious
14431	b0293	310084	310671	ecpA	10	-0.00546465	0.00564046	-0.0165084	0.00556705	-0.0366756	0.0288017	-0.0900106	0.0207857	-	yagZ	0.5289	0.17	0.83	0.0975	0.9025	Anecdotal	Deleterious	Moderate	Deleterious
14391	b0253	268097	268960	ykfA	10	-0.00877958	0.00501258	-0.0184109	0.00131077	0.00176191	0.0247962	-0.0486073	0.0531132	-	ykfA	0.5683	0.0395	0.9605	0.5295	0.4705	Strong	Deleterious	Ambiguous	Beneficial
17126	b3050	3192208	3192837	yqiJ	10	-1.38435e-05	0.00430812	-0.00886418	0.00897344	-0.00945689	0.0191093	-0.0479782	0.0292644	+	yqiJ	0.4254	0.499	0.501	0.302	0.698	Ambiguous	Deleterious	Ambiguous	Deleterious
16854	b2770	2895776	2896555	ygcR	10	-0.0066276	0.00577819	-0.0179721	0.00492095	-0.0593015	0.0320918	-0.120789	0.00521891	-	ygcR	0.5564	0.1365	0.8635	0.0345	0.9655	Anecdotal	Deleterious	Strong	Deleterious
17776	b3716	3897506	3897973	cbrB	4	0.00624526	0.00811966	-0.00966838	0.0231733	-0.0227128	0.0264061	-0.0770651	0.0277689	+	yieI	0.438	0.7815	0.2185	0.187	0.813	Ambiguous	Beneficial	Anecdotal	Deleterious
16739	b2648	2783065	2783304	pinH	4	0.00198261	0.00849191	-0.0149186	0.0191586	-2.15267e-05	0.0284423	-0.0540767	0.0561129	-	pinH	0.4958	0.6065	0.3935	0.498	0.502	Ambiguous	Beneficial	Ambiguous	Deleterious
14160	b0015	14168	15298	dnaJ	10	-0.0154678	0.00489766	-0.025583	-0.00602457	-0.060806	0.0243673	-0.10671	-0.0142319	+	dnaJ	0.5517	0.0005	0.9995	0.0065	0.9935	Very Strong	Deleterious	Very Strong	Deleterious
17390	b3327	3459817	3461013	gspF	10	-0.00977997	0.00408854	-0.0180632	-0.00127054	-0.0501244	0.0192209	-0.086825	-0.0114071	+	gspF	0.5104	0.0115	0.9885	0.0065	0.9935	Very Strong	Deleterious	Very Strong	Deleterious
14864	b0732	767978	770611	mngB	1	0.0417525	0.018913	0.00470833	0.0787058	0.0374473	0.0148765	0.00859689	0.0685346	+	mngB	0.4935	0.9865	0.0135	0.9965	0.0035	Very Strong	Beneficial	Very Strong	Beneficial
14458	b0320	336778	338325	yahF	1	-0.0350951	0.0436998	-0.117393	0.048122	-0.0169295	0.0282819	-0.0718999	0.0413064	+	yahF	0.5556	0.2125	0.7875	0.2865	0.7135	Ambiguous	Deleterious	Ambiguous	Deleterious
16490	b2385	2505547	2506632	ypdF	4	-0.00711287	0.0118094	-0.0309605	0.014893	0.02542	0.0386671	-0.0478137	0.103175	-	ypdF	0.5681	0.2645	0.7355	0.7455	0.2545	Ambiguous	Deleterious	Ambiguous	Beneficial
16590	b2491	2611900	2613912	hyfR	1	-0.00983312	0.0471294	-0.0996084	0.0749742	-0.000249475	0.0321869	-0.0639935	0.0606216	+	hyfR	0.5261	0.415	0.585	0.496	0.504	Ambiguous	Deleterious	Ambiguous	Deleterious
14952	b0827	865129	866364	moeA	1	-0.169133	0.0545297	-0.272866	-0.0674959	-0.140754	0.0399235	-0.216292	-0.0666831	-	moeA	0.5639	0.001	0.999	0	1	Very Strong	Deleterious	Very Strong	Deleterious
18291	b4266	4492587	4493351	idnO	4	-0.00332062	0.00717833	-0.016833	0.0105269	0.0106385	0.0223657	-0.0332469	0.0561419	-	idnO	0.4941	0.329	0.671	0.691	0.309	Ambiguous	Deleterious	Ambiguous	Beneficial
18306	b4282	4506861	4507109	yjhE	4	-0.00767951	0.00851826	-0.0242751	0.00978319	0.0367994	0.0278429	-0.0185618	0.0904324	+	yjhE	0.4859	0.1915	0.8085	0.9025	0.0975	Anecdotal	Deleterious	Moderate	Beneficial
17323	b3253	3403484	3404458	yhdH	4	0.00387862	0.00750728	-0.0106808	0.0182581	-0.00478918	0.0234389	-0.0539792	0.044711	+	yhdH	0.5538	0.6925	0.3075	0.4165	0.5835	Ambiguous	Beneficial	Ambiguous	Deleterious
14819	b0689	715412	715906	ybfP	10	-0.00183877	0.00536363	-0.0120502	0.00862878	-0.0240513	0.0258294	-0.0738353	0.0265588	+	ybfP	0.4545	0.362	0.638	0.1805	0.8195	Ambiguous	Deleterious	Anecdotal	Deleterious
16817	b2733	2857093	2859654	mutS	1	0.0658645	0.0268815	0.0127647	0.116113	0.0608317	0.0196234	0.0225186	0.0996498	+	mutS	0.5613	0.99	0.01	0.9985	0.0015	Very Strong	Beneficial	Very Strong	Beneficial
1936393	b4490	1081356	1082185	efeU	4	0.00641651	0.0096018	-0.0114701	0.0240356	-0.0245873	0.0307029	-0.0825368	0.034175	+	efeU	0.5422	0.7445	0.2555	0.205	0.795	Ambiguous	Beneficial	Ambiguous	Deleterious
17244	b3172	3318637	3319980	argG	1	0.0551093	0.0292998	-0.00199405	0.110362	0.0548259	0.0211049	0.0141195	0.0969955	+	argG	0.526	0.97	0.03	0.998	0.002	Strong	Beneficial	Very Strong	Beneficial
17197	b3124	3270625	3271770	garK	10	-0.00697318	0.00474071	-0.0159117	0.00243271	-0.0273606	0.0233003	-0.0708221	0.0161372	-	garK	0.5375	0.0665	0.9335	0.1125	0.8875	Moderate	Deleterious	Anecdotal	Deleterious
16573	b2474	2593844	2595859	tmcA	4	0.000900845	0.00754375	-0.0136523	0.015522	0.00804009	0.0245141	-0.0395366	0.0565177	-	ypfI	0.5526	0.5515	0.4485	0.634	0.366	Ambiguous	Beneficial	Ambiguous	Beneficial
18114	b4086	4308489	4309469	alsC	4	0.000653041	0.008692	-0.0160357	0.0168717	0.00878787	0.0284534	-0.0461828	0.0638256	-	alsC	0.525	0.53	0.47	0.621	0.379	Ambiguous	Beneficial	Ambiguous	Beneficial
17782	b3722	3903720	3905597	bglF	4	0.00740149	0.00507293	-0.00196359	0.0174275	-0.0299358	0.0170316	-0.0628111	0.000557887	-	bglF	0.5117	0.926	0.074	0.027	0.973	Moderate	Beneficial	Strong	Deleterious
14192	b0046	47246	47776	kefF	1	0.11894	0.0419643	0.0377446	0.201224	0.0543312	0.0294958	-0.00349163	0.111262	+	kefF	0.5461	0.9975	0.0025	0.962	0.038	Very Strong	Beneficial	Strong	Beneficial
16298	b2190	NA	NA	yejO	10	-0.0090791	0.00451416	-0.018585	0.000326306	-0.0322264	0.0204257	-0.0775954	0.00800078	-	yejO	0.4832	0.0295	0.9705	0.058	0.942	Strong	Deleterious	Moderate	Deleterious
18416	b4395	4633797	4634444	ytjC	1	-0.012452	0.0484743	-0.116995	0.0791147	-0.013062	0.0355097	-0.084527	0.0540124	+	ytjC	0.5617	0.4055	0.5945	0.357	0.643	Ambiguous	Deleterious	Ambiguous	Deleterious
16859	b2775	2900592	2901869	yqcE	1	0.11274	0.0282764	0.0560225	0.170093	0.0796506	0.0210128	0.0384438	0.122575	+	yqcE	0.4969	1	0	1	0	Very Strong	Beneficial	Very Strong	Beneficial
14930	b0805	839249	841531	fiu	1	-0.00651333	0.0386233	-0.0836225	0.0728694	-0.0236076	0.0260811	-0.0764412	0.030016	-	fiu	0.5383	0.4295	0.5705	0.185	0.815	Ambiguous	Deleterious	Anecdotal	Deleterious
16692	b2597	2737154	2737495	raiA	4	-0.00237761	0.0141964	-0.031115	0.0268197	0.0135922	0.0482924	-0.0872954	0.103969	+	yfiA	0.462	0.432	0.568	0.607	0.393	Ambiguous	Deleterious	Ambiguous	Beneficial
17649	b3588	3754973	3756511	aldB	1	0.029556	0.0241963	-0.0194623	0.0803792	0.00936233	0.0201919	-0.0277457	0.0467646	-	aldB	0.5478	0.8845	0.1155	0.6855	0.3145	Anecdotal	Beneficial	Ambiguous	Beneficial
15843	b1725	1807796	1808656	yniA	1	0.0570221	0.0536105	-0.0494147	0.16568	0.0391666	0.0387342	-0.03675	0.119121	+	yniA	0.5192	0.846	0.154	0.862	0.138	Anecdotal	Beneficial	Anecdotal	Beneficial
14201	b0055	57364	58179	djlA	4	0.00184869	0.008581	-0.0142616	0.0184737	-0.0133789	0.0277917	-0.0692929	0.0400035	+	djlA	0.527	0.591	0.409	0.3145	0.6855	Ambiguous	Beneficial	Ambiguous	Deleterious
3446221	b4648	3750813	3750914	ysaC	4	0.00789023	0.012674	-0.0158841	0.0332425	-0.0251856	0.0412832	-0.107302	0.0533495	-	ysaC	0.4412	0.7335	0.2665	0.2735	0.7265	Ambiguous	Beneficial	Ambiguous	Deleterious
14218	b0072	79464	80864	leuC	1	0.00148376	0.0324264	-0.0579463	0.0613427	0.00244203	0.0231054	-0.0421338	0.0470752	-	leuC	0.5575	0.515	0.485	0.551	0.449	Ambiguous	Beneficial	Ambiguous	Beneficial
15874	b1756	1838747	1839400	ynjD	1	0.0250157	0.0538227	-0.0865035	0.131517	0.00667928	0.0394096	-0.0708035	0.0833169	+	ynjD	0.5107	0.6805	0.3195	0.564	0.436	Ambiguous	Beneficial	Ambiguous	Beneficial
18229	b4204	4426628	4427422	yjfZ	1	0.0381871	0.0306445	-0.0171623	0.0958336	0.0267249	0.0211238	-0.0130451	0.0684111	-	yjfZ	0.4239	0.9075	0.0925	0.9065	0.0935	Moderate	Beneficial	Moderate	Beneficial
16759	b2669	2798091	2798495	stpA	4	0.00437084	0.00588241	-0.00727487	0.0159789	-0.00359331	0.0191164	-0.042232	0.0341393	-	stpA	0.4815	0.773	0.227	0.4245	0.5755	Ambiguous	Beneficial	Ambiguous	Deleterious
17017	b2938	3083935	3085911	speA	10	0.00328533	0.00466072	-0.00629094	0.012518	-0.0181683	0.0219825	-0.0633119	0.0276958	-	speA	0.5427	0.7665	0.2335	0.213	0.787	Ambiguous	Beneficial	Ambiguous	Deleterious
17415	b3352	3481289	3483202	yheS	4	-0.0052515	0.0055623	-0.016552	0.00572022	0.0134915	0.0189704	-0.0220814	0.05143	+	yheS	0.5533	0.1705	0.8295	0.7665	0.2335	Anecdotal	Deleterious	Ambiguous	Beneficial
18295	b4271	4496750	4497940	intB	10	0.00216443	0.00310967	-0.00360922	0.00830209	-0.00436727	0.0146082	-0.033577	0.0232525	+	intB	0.4573	0.7655	0.2345	0.3735	0.6265	Ambiguous	Beneficial	Ambiguous	Deleterious
17676	b3615	3789047	3790081	waaH	10	0.00305249	0.00337679	-0.00336858	0.00961197	0.0440711	0.0156772	0.0136635	0.0761548	-	yibD	0.4599	0.835	0.165	0.999	0.001	Anecdotal	Beneficial	Very Strong	Beneficial
14426	b0288	303853	304182	ykgJ	1	-0.0569637	0.0315549	-0.114554	0.00662793	-0.067105	0.0217939	-0.112713	-0.0204397	-	ykgJ	0.503	0.0405	0.9595	0.003	0.997	Strong	Deleterious	Very Strong	Deleterious
16347	b2240	2351016	2352374	glpT	4	-0.022183	0.00830764	-0.0393121	-0.00612959	0.0624292	0.0266727	0.012012	0.117685	-	glpT	0.5261	0.004	0.996	0.99	0.01	Very Strong	Deleterious	Very Strong	Beneficial
15513	b1391	1455925	1456422	paaD	4	-0.00240027	0.014322	-0.0306565	0.0258152	0.0138924	0.0482661	-0.0831737	0.11383	+	paaD	0.5582	0.441	0.559	0.6025	0.3975	Ambiguous	Deleterious	Ambiguous	Beneficial
18420	b4399	4636696	4638120	creC	1	0.0365267	0.033771	-0.0354539	0.106347	0.024031	0.0252082	-0.0249151	0.0726769	+	creC	0.5389	0.858	0.142	0.823	0.177	Anecdotal	Beneficial	Anecdotal	Beneficial
14888	b0763	795089	795862	modA	1	-0.0344684	0.0527462	-0.1394	0.0643318	-0.0198386	0.0362267	-0.090241	0.0488607	+	modA	0.509	0.2675	0.7325	0.285	0.715	Ambiguous	Deleterious	Ambiguous	Deleterious
16214	b2107	2186960	2187298	rcnB	10	-0.00448785	0.00464746	-0.0137284	0.00500512	-0.0116337	0.0238437	-0.0576347	0.0357349	+	b2107	0.4985	0.1675	0.8325	0.3115	0.6885	Anecdotal	Deleterious	Ambiguous	Deleterious
16308	b2200	2296362	2297024	ccmB	10	0.00205719	0.00763665	-0.0117737	0.0166777	-0.00894074	0.0392816	-0.0902481	0.0704458	-	ccmB	0.5596	0.606	0.394	0.4095	0.5905	Ambiguous	Beneficial	Ambiguous	Deleterious
15575	b1454	1526247	1526864	yncG	4	0.014034	0.0140342	-0.0138883	0.0421592	-0.0482384	0.047442	-0.138815	0.0439696	+	yncG	0.4741	0.8385	0.1615	0.1625	0.8375	Anecdotal	Beneficial	Anecdotal	Deleterious
1936838	b2703	2826392	2827351	srlE	4	0.0016307	0.0106343	-0.0182398	0.0228203	-0.00896009	0.0349045	-0.078145	0.0599071	+	srlE	0.5469	0.567	0.433	0.409	0.591	Ambiguous	Beneficial	Ambiguous	Deleterious
15248	b1126	1184458	1185594	potA	1	-0.0752563	0.0495231	-0.172403	0.0203368	-0.0516036	0.0363638	-0.120061	0.0190192	-	potA	0.5084	0.068	0.932	0.075	0.925	Moderate	Deleterious	Moderate	Deleterious
3446249	b4625	4579835	4579911	symR	1	-0.0333036	0.0349509	-0.102976	0.0382608	-0.011706	0.0256016	-0.0594792	0.0398175	+	ryjC	0.5195	0.166	0.834	0.3305	0.6695	Anecdotal	Deleterious	Ambiguous	Deleterious
14516	b0378	397872	398966	yaiW	1	0.0722026	0.0434163	-0.00831554	0.150011	0.0272035	0.0277823	-0.02792	0.0839288	+	yaiW	0.5342	0.961	0.039	0.827	0.173	Strong	Beneficial	Anecdotal	Beneficial
16207	b2100	2181096	2182061	yegV	4	0.0138197	0.0118116	-0.0098553	0.0379182	-0.040624	0.0394849	-0.119433	0.0384138	+	yegV	0.5694	0.8775	0.1225	0.15	0.85	Anecdotal	Beneficial	Anecdotal	Deleterious
18310	b4286	4509804	4510133	yjhV	1	0.0514654	0.0408152	-0.0274309	0.131215	0.0285441	0.0295638	-0.0290852	0.0867353	+	yjhV	0.5394	0.8995	0.1005	0.8315	0.1685	Anecdotal	Beneficial	Anecdotal	Beneficial
15788	b1669	1748747	1749559	ydhT	4	-0.00209059	0.0143421	-0.0300852	0.0276698	0.0078975	0.0483949	-0.0906181	0.101722	-	ydhT	0.5289	0.4475	0.5525	0.557	0.443	Ambiguous	Deleterious	Ambiguous	Beneficial
17266	b3195	3339256	3340065	mlaF	10	-0.00121994	0.00440538	-0.0101441	0.00780856	0.0148827	0.0218118	-0.0275098	0.0565753	-	yrbF	0.5457	0.388	0.612	0.75	0.25	Ambiguous	Deleterious	Ambiguous	Beneficial
18351	b4327	4557378	4558289	hypT	10	-0.00785117	0.00615103	-0.0204424	0.00472788	-0.0523037	0.0336751	-0.117079	0.00838208	-	yjiE	0.5132	0.112	0.888	0.0495	0.9505	Anecdotal	Deleterious	Strong	Deleterious
18396	b4375	4609414	4611003	prfC	10	-0.00601385	0.00627091	-0.0182607	0.00657179	-0.0850851	0.0363948	-0.156086	-0.0138936	+	prfC	0.5403	0.1795	0.8205	0.0105	0.9895	Anecdotal	Deleterious	Very Strong	Deleterious
16808	b2724	2849238	2849849	hycB	4	0.0118148	0.00982806	-0.00637702	0.0308475	-0.0423446	0.0307231	-0.106361	0.0191758	-	hycB	0.5735	0.8965	0.1035	0.0895	0.9105	Anecdotal	Beneficial	Moderate	Deleterious
17313	b3242	3389134	3389337	aaeX	4	0.0104649	0.00995827	-0.00939691	0.0305792	-0.0284512	0.0336261	-0.0944044	0.0349691	-	yhcR	0.4755	0.848	0.152	0.198	0.802	Anecdotal	Beneficial	Anecdotal	Deleterious
17840	b3789	3973608	3974489	rffH	4	0.00566192	0.00654757	-0.00667099	0.0186148	-0.0138209	0.0219444	-0.0548602	0.0252224	+	rffH	0.551	0.8055	0.1945	0.254	0.746	Anecdotal	Beneficial	Ambiguous	Deleterious
16255	b2146	2234033	2235271	preT	1	-0.00859934	0.0431598	-0.098171	0.0804941	-0.0117785	0.029919	-0.072507	0.0503689	+	yeiT	0.5149	0.418	0.582	0.337	0.663	Ambiguous	Deleterious	Ambiguous	Deleterious
17385	b3322	3453508	3453927	gspB	10	-0.00140813	0.00432048	-0.00965726	0.00673654	8.50595e-05	0.0200579	-0.038612	0.0391981	-	pioO	0.4595	0.374	0.626	0.5025	0.4975	Ambiguous	Deleterious	Ambiguous	Beneficial
17771	b3711	3892765	3893724	yidZ	1	0.0532783	0.0314043	-0.009938	0.115884	0.00744462	0.023076	-0.0387538	0.0534127	+	yidZ	0.5219	0.946	0.054	0.6275	0.3725	Moderate	Beneficial	Ambiguous	Beneficial
17433	b3370	3499910	3501247	frlA	4	0.0104964	0.00568279	-0.000761589	0.021819	-0.020525	0.0188722	-0.0592588	0.0145454	+	yhfM	0.5463	0.9655	0.0345	0.1265	0.8735	Strong	Beneficial	Anecdotal	Deleterious
18315	b4291	4514353	4516677	fecA	4	-0.0134259	0.00580404	-0.025561	-0.00166888	0.0475377	0.0199763	0.0094978	0.0870683	-	fecA	0.5854	0.012	0.988	0.9925	0.0075	Very Strong	Deleterious	Very Strong	Beneficial
17057	b2979	3126522	3128021	glcD	10	-0.00491692	0.0057515	-0.0162463	0.00636723	-0.0395617	0.031108	-0.10128	0.0208671	-	glcD	0.5667	0.188	0.812	0.1065	0.8935	Anecdotal	Deleterious	Anecdotal	Deleterious
17642	b3581	3748577	3749239	sgbH	10	-0.0102153	0.00638366	-0.0224574	0.00225335	-0.0513625	0.0322632	-0.114672	0.00937446	+	sgbH	0.5943	0.0555	0.9445	0.0475	0.9525	Moderate	Deleterious	Strong	Deleterious
16364	b2257	2370908	2372560	arnT	4	0.00947032	0.00979581	-0.0108439	0.029259	-0.0239394	0.0316127	-0.0882992	0.0441268	+	arnT	0.51	0.8315	0.1685	0.232	0.768	Anecdotal	Beneficial	Ambiguous	Deleterious
14186	b0040	40417	41931	caiT	10	-0.00786339	0.00425066	-0.0161135	0.000176449	-0.0259873	0.0189979	-0.0620764	0.00991683	-	caiT	0.5182	0.03	0.97	0.077	0.923	Strong	Deleterious	Moderate	Deleterious
17080	b3003	3149662	3150546	yghA	10	0.00655765	0.00545232	-0.00417968	0.016845	-0.0186661	0.025819	-0.073662	0.0332579	+	yghA	0.5435	0.88	0.12	0.235	0.765	Anecdotal	Beneficial	Ambiguous	Deleterious
16673	b2574	2710420	2712042	nadB	1	0.0260743	0.0346687	-0.0421995	0.093217	0.0158405	0.0256149	-0.0326017	0.0681041	+	nadB	0.5317	0.7695	0.2305	0.7505	0.2495	Ambiguous	Beneficial	Ambiguous	Beneficial
16898	b2817	2947757	2949010	amiC	4	-0.0104637	0.0101461	-0.0298429	0.00905499	0.0317214	0.032427	-0.0339613	0.092024	-	b2817	0.5351	0.1385	0.8615	0.8315	0.1685	Anecdotal	Deleterious	Anecdotal	Beneficial
15500	b1378	1437260	1440784	ydbK	4	0.030364	0.0106311	0.010246	0.0502861	-0.101803	0.0343057	-0.165993	-0.0361632	-	ydbK	0.5325	0.9985	0.0015	0.0005	0.9995	Very Strong	Beneficial	Very Strong	Deleterious
14856	b0724	757689	758405	sdhB	10	-0.00732506	0.0060193	-0.0194941	0.00443998	-0.00768362	0.0324664	-0.0720094	0.0534314	+	sdhB	0.516	0.102	0.898	0.413	0.587	Anecdotal	Deleterious	Ambiguous	Deleterious
18397	b4376	4611396	4612001	osmY	10	-0.00673687	0.00658232	-0.0195867	0.00597804	-0.0136308	0.0358195	-0.0855157	0.0562116	+	osmY	0.5165	0.155	0.845	0.3495	0.6505	Anecdotal	Deleterious	Ambiguous	Deleterious
17474	b3411	3543167	3544045	rpnA	4	-0.00348899	0.00677462	-0.0175921	0.0105178	0.0109592	0.022163	-0.032668	0.0555861	+	yhgA	0.4755	0.305	0.695	0.698	0.302	Ambiguous	Deleterious	Ambiguous	Beneficial
17584	b3523	3674786	3676108	yhjE	1	-0.0102501	0.028285	-0.0653796	0.0437399	0.00273971	0.0218122	-0.0380322	0.0427679	+	yhjE	0.5563	0.357	0.643	0.548	0.452	Ambiguous	Deleterious	Ambiguous	Beneficial
17516	b3455	3593439	3594206	livG	10	-0.00224843	0.00608013	-0.013755	0.00959979	0.0163167	0.0286442	-0.0447365	0.0745712	-	livG	0.5521	0.3575	0.6425	0.7045	0.2955	Ambiguous	Deleterious	Ambiguous	Beneficial
18389	b4365	4603477	4604202	yjjQ	10	-0.00310296	0.00365202	-0.0105268	0.00415968	-0.0243194	0.0175192	-0.0567887	0.00859839	+	yjjQ	0.4504	0.206	0.794	0.0775	0.9225	Ambiguous	Deleterious	Moderate	Deleterious
18260	b4235	4457959	4459311	tldE	1	0.0279662	0.0313133	-0.0295635	0.0862564	0.0358345	0.0225669	-0.00826937	0.0786199	+	pmbA	0.5425	0.814	0.186	0.952	0.048	Anecdotal	Beneficial	Strong	Beneficial
17063	b2985	3133244	3133957	yghS	1	0.01625	0.0392771	-0.0623347	0.0963773	0.00204253	0.0279858	-0.0520125	0.057524	-	yghS	0.5028	0.661	0.339	0.5305	0.4695	Ambiguous	Beneficial	Ambiguous	Beneficial
17389	b3326	3458339	3459820	gspE	10	0.00105339	0.00417351	-0.00676587	0.00916649	0.0162398	0.0183734	-0.0210594	0.0532402	+	gspE	0.525	0.601	0.399	0.8075	0.1925	Ambiguous	Beneficial	Anecdotal	Beneficial
1936496	b4493	1489713	1490713	gapC	1	-0.00500567	0.0626487	-0.130237	0.116671	-0.00789578	0.0435494	-0.0954214	0.0802694	-	gapC	0.4805	0.4625	0.5375	0.432	0.568	Ambiguous	Deleterious	Ambiguous	Deleterious
16340	b2233	2340417	2344169	yfaL	10	-0.00107326	0.004216	-0.00934805	0.007175	0.0287893	0.020192	-0.0118662	0.0689895	-	yfaL	0.5137	0.4065	0.5935	0.919	0.081	Ambiguous	Deleterious	Moderate	Beneficial
17611	b3551	3714061	3716394	bisC	10	-0.00918343	0.00355121	-0.0161684	-0.00208242	-0.0371777	0.0172325	-0.0714848	-0.00376337	-	bisC	0.5441	0.007	0.993	0.014	0.986	Very Strong	Deleterious	Very Strong	Deleterious
14453	b0315	332371	333459	pdeL	10	0.000935142	0.00315481	-0.00490467	0.00707996	0.0239541	0.0146512	-0.00555394	0.053833	+	yahA	0.4591	0.627	0.373	0.9455	0.0545	Ambiguous	Beneficial	Moderate	Beneficial
16276	b2167	2259719	2261410	fruA	4	0.00306146	0.00768645	-0.0123431	0.0180985	-0.0115479	0.0262334	-0.0626498	0.0420219	-	fruA	0.5573	0.6645	0.3355	0.335	0.665	Ambiguous	Beneficial	Ambiguous	Deleterious
14572	b0434	453589	454167	yajG	4	-0.00310793	0.00836285	-0.0192117	0.0127289	0.019044	0.0273034	-0.0320415	0.0703213	-	yajG	0.513	0.3515	0.6485	0.7545	0.2455	Ambiguous	Deleterious	Ambiguous	Beneficial
18123	b4095	4316082	4317218	phnM	4	0.00954528	0.0109028	-0.0112093	0.0301147	-0.0268596	0.0350049	-0.0929337	0.040044	-	phnM	0.613	0.806	0.194	0.231	0.769	Anecdotal	Beneficial	Ambiguous	Deleterious
17678	b3617	3791355	3792551	kbl	1	0.0112973	0.0290347	-0.0458026	0.0700277	0.00197693	0.0225429	-0.0406735	0.0441957	-	kbl	0.5422	0.647	0.353	0.537	0.463	Ambiguous	Beneficial	Ambiguous	Beneficial
16860	b2776	2901896	2903374	ygcE	4	-0.00337664	0.00803734	-0.0190582	0.0116114	0.00957023	0.0252064	-0.0401251	0.0583396	+	ygcE	0.4902	0.3385	0.6615	0.635	0.365	Ambiguous	Deleterious	Ambiguous	Beneficial
18424	b4403	4640942	4641628	yjtD	10	0.00369774	0.0063918	-0.00778307	0.015514	0.0414306	0.0303089	-0.0169362	0.101703	+	yjtD	0.4978	0.7165	0.2835	0.912	0.088	Ambiguous	Beneficial	Moderate	Beneficial
14599	b0462	481254	484403	acrB	1	0.033794	0.0206676	-0.00679712	0.0766776	0.0290857	0.0166635	-0.00307864	0.0619863	-	acrB	0.5397	0.9415	0.0585	0.9585	0.0415	Moderate	Beneficial	Strong	Beneficial
16439	b2332	2449228	2450049	yfcO	1	0.0115298	0.0348455	-0.052466	0.0747027	-0.00832391	0.0239739	-0.0548776	0.0395858	-	b2332	0.455	0.638	0.362	0.368	0.632	Ambiguous	Beneficial	Ambiguous	Deleterious
17568	b3507	3654683	3655213	dctR	1	-0.0814523	0.0227368	-0.127502	-0.0382793	-0.0524132	0.017205	-0.0860545	-0.0182398	+	dctR	0.3974	0	1	0.002	0.998	Very Strong	Deleterious	Very Strong	Deleterious
15056	b0932	990622	993234	pepN	1	-0.0949067	0.0304058	-0.156603	-0.0298556	-0.104614	0.0237459	-0.152646	-0.0591447	+	pepN	0.5346	0.001	0.999	0	1	Very Strong	Deleterious	Very Strong	Deleterious
16251	b2142	2231019	2231714	yohK	10	-0.0120693	0.0059275	-0.0236358	-7.98145e-05	-0.0354819	0.0287386	-0.0932617	0.0209245	+	yohK	0.5345	0.0235	0.9765	0.104	0.896	Very Strong	Deleterious	Anecdotal	Deleterious
16297	b2188	2284376	2286136	lapC	10	-0.0222443	0.0057725	-0.0329076	-0.0107052	-0.0949302	0.029032	-0.152445	-0.038547	+	yejM	0.5207	0.001	0.999	0	1	Very Strong	Deleterious	Very Strong	Deleterious
18143	b4115	4335694	4337031	adiC	1	-0.0142617	0.0259371	-0.0677085	0.0402623	-0.026992	0.0193331	-0.0688368	0.0119329	-	adiC	0.5374	0.2995	0.7005	0.083	0.917	Ambiguous	Deleterious	Moderate	Deleterious
16680	b2581	2717491	2718528	yfiF	4	0.0188336	0.008353	0.00265597	0.0349369	-0.0633696	0.0267436	-0.119236	-0.0105994	-	yfiF	0.5626	0.9895	0.0105	0.0105	0.9895	Very Strong	Beneficial	Very Strong	Deleterious
15439	b1319	1381947	1382852	ompG	4	0.0186477	0.0104644	-0.00195473	0.0395475	-0.0509737	0.0361087	-0.116912	0.0164069	+	ompG	0.4989	0.9635	0.0365	0.066	0.934	Strong	Beneficial	Moderate	Deleterious
16660	b2561	2698759	2699607	yfhH	1	0.0193634	0.0426457	-0.0641188	0.105645	-0.00289002	0.0296336	-0.0621938	0.0600839	+	yfhH	0.5171	0.6755	0.3245	0.4635	0.5365	Ambiguous	Beneficial	Ambiguous	Deleterious
15311	b1189	1237571	1238869	dadA	1	-0.0400619	0.0502628	-0.136904	0.0530544	-0.0191898	0.0357493	-0.0862966	0.0508551	+	dadA	0.5627	0.2095	0.7905	0.2845	0.7155	Ambiguous	Deleterious	Ambiguous	Deleterious
14673	b0537	564815	565978	intD	10	-0.0023368	0.00490715	-0.0113524	0.00695419	0.0204137	0.0226728	-0.0243223	0.064143	-	intD	0.4691	0.3185	0.6815	0.8135	0.1865	Ambiguous	Deleterious	Anecdotal	Beneficial
15613	b1492	1568954	1570489	gadC	1	-0.071301	0.0448415	-0.159755	0.0162893	-0.0244771	0.0322922	-0.0861592	0.0391878	-	gadC	0.4811	0.055	0.945	0.214	0.786	Moderate	Deleterious	Ambiguous	Deleterious
17676	b3615	3789047	3790081	waaH	4	-0.0123703	0.0048417	-0.0221038	-0.00321349	0.0440711	0.0156772	0.0136635	0.0761548	-	yibD	0.4599	0.004	0.996	0.999	0.001	Very Strong	Deleterious	Very Strong	Beneficial
1937119	b3770	3952484	3953413	ilvE	4	-0.00855571	0.00695013	-0.0214942	0.00386744	0.030824	0.0211872	-0.0102046	0.071744	+	ilvE	0.5495	0.0945	0.9055	0.917	0.083	Moderate	Deleterious	Moderate	Beneficial
18241	b4216	4438708	4439262	ytfJ	10	-0.00376626	0.00523021	-0.0141176	0.00718651	-0.00656842	0.0256366	-0.0563537	0.0444199	-	ytfJ	0.5243	0.24	0.76	0.4025	0.5975	Ambiguous	Deleterious	Ambiguous	Deleterious
16475	b2370	2484374	2487967	evgS	1	0.0190939	0.0294582	-0.0376823	0.0735333	0.00204628	0.0207467	-0.0384186	0.0422134	+	evgS	0.4082	0.7415	0.2585	0.536	0.464	Ambiguous	Beneficial	Ambiguous	Beneficial
18400	b4379	4614680	4615543	yjjW	10	0.00138	0.00480719	-0.0084249	0.0113678	-0.00530615	0.024128	-0.0528195	0.0406265	-	yjjW	0.5637	0.629	0.371	0.409	0.591	Ambiguous	Beneficial	Ambiguous	Deleterious
18371	b4347	4579499	4579840	symE	4	-0.0148328	0.00650288	-0.0282862	-0.00210982	0.050201	0.0218496	0.00691116	0.0930553	-	yjiW	0.5556	0.0115	0.9885	0.9925	0.0075	Very Strong	Deleterious	Very Strong	Beneficial
18089	b4061	4275471	4277057	pdeC	10	0.000762568	0.00307107	-0.00499389	0.00631912	0.00214179	0.013628	-0.0240171	0.0298152	+	yjcC	0.4474	0.5895	0.4105	0.5685	0.4315	Ambiguous	Beneficial	Ambiguous	Beneficial
17481	b3418	3553085	3555790	malT	4	-0.00088793	0.00540233	-0.0113463	0.00918002	0.00540596	0.0177283	-0.0274671	0.0383095	+	malT	0.541	0.432	0.568	0.6245	0.3755	Ambiguous	Deleterious	Ambiguous	Beneficial
14149	b0004	3734	5020	thrC	10	0.000299802	0.00554083	-0.00991957	0.0110637	0.0232893	0.0265411	-0.030937	0.0759718	+	thrC	0.5284	0.517	0.483	0.8105	0.1895	Ambiguous	Beneficial	Anecdotal	Beneficial
17284	b3213	3359198	3360616	gltD	1	-0.0439744	0.0326968	-0.11136	0.0207704	-0.0333138	0.0233628	-0.0785943	0.0104587	+	gltD	0.5617	0.0835	0.9165	0.079	0.921	Moderate	Deleterious	Moderate	Deleterious
17421	b3358	3486791	3488893	yhfK	4	0.0106351	0.00374693	0.00322405	0.0181747	-0.0298099	0.0123528	-0.0540931	-0.00469416	+	yhfK	0.5278	0.9985	0.0015	0.01	0.99	Very Strong	Beneficial	Very Strong	Deleterious
14621	b0484	508875	511379	copA	4	-0.0012743	0.00625369	-0.0137869	0.01121	-0.00387574	0.0212304	-0.0447718	0.0384405	-	copA	0.5828	0.41	0.59	0.4235	0.5765	Ambiguous	Deleterious	Ambiguous	Deleterious
17645	b3584	3751128	3751868	yiaT	1	-0.0356605	0.0290704	-0.0908982	0.0189171	-0.0341589	0.021945	-0.0771242	0.00980307	-	yiaT	0.4872	0.108	0.892	0.0545	0.9455	Anecdotal	Deleterious	Moderate	Deleterious
14410	b0272	288404	289162	xynR	1	-0.0153426	0.0363703	-0.0895809	0.0571456	-0.0301322	0.0270993	-0.0865336	0.0244695	-	yagI	0.6324	0.3325	0.6675	0.1325	0.8675	Ambiguous	Deleterious	Anecdotal	Deleterious
17493	b3431	3569346	3571319	glgX	4	0.00328163	0.005632	-0.00838019	0.0139473	-0.0168771	0.0180085	-0.0543524	0.0191118	-	glgX	0.5436	0.7225	0.2775	0.171	0.829	Ambiguous	Beneficial	Anecdotal	Deleterious
17691	b3630	3805153	3805950	waaP	4	0.000400768	0.0063073	-0.0128318	0.0134308	0.00136394	0.0193269	-0.0386125	0.044174	-	rfaP	0.4336	0.522	0.478	0.528	0.472	Ambiguous	Beneficial	Ambiguous	Beneficial
17920	b3880	4070515	4071756	yihS	4	0.0144202	0.00638273	0.00250508	0.0269922	-0.0459058	0.0201693	-0.0862041	-0.00956096	-	yihS	0.533	0.992	0.008	0.0085	0.9915	Very Strong	Beneficial	Very Strong	Deleterious
16584	b2485	2606262	2606912	hyfE	1	0.0435958	0.0593469	-0.0653398	0.152146	0.0137672	0.040804	-0.0688703	0.0924318	+	hyfE	0.533	0.772	0.228	0.631	0.369	Ambiguous	Beneficial	Ambiguous	Beneficial
16910	b2829	2966188	2968434	ptsP	4	-0.00233578	0.00624845	-0.0151823	0.0105215	0.0011716	0.0198236	-0.0392009	0.0429998	-	ptsP	0.5389	0.3615	0.6385	0.5235	0.4765	Ambiguous	Deleterious	Ambiguous	Beneficial
16346	b2239	2349935	2351011	glpQ	1	-0.000949158	0.044128	-0.0833078	0.0810876	0.00614642	0.0293828	-0.0514346	0.0644203	-	glpQ	0.4559	0.489	0.511	0.5875	0.4125	Ambiguous	Deleterious	Ambiguous	Beneficial
18354	b4330	4559997	4560680	yjiH	1	-0.0966495	0.0518553	-0.192169	0.000373167	-0.062355	0.0367607	-0.136521	0.00584202	-	yjiH	0.5307	0.0255	0.9745	0.0385	0.9615	Strong	Deleterious	Strong	Deleterious
15126	b1002	1065585	1066826	agp	4	-0.0144286	0.00931097	-0.0327276	0.00390553	0.0555602	0.0300923	-0.00611794	0.115703	+	agp	0.5161	0.07	0.93	0.9615	0.0385	Moderate	Deleterious	Strong	Beneficial
16581	b2482	2601818	2603836	hyfB	4	-6.82653e-05	0.00847459	-0.0174331	0.0167744	0.0039464	0.0267143	-0.0480888	0.061789	+	hyfB	0.5473	0.496	0.504	0.559	0.441	Ambiguous	Deleterious	Ambiguous	Beneficial
16456	b2351	2468214	2469134	yfdH	1	0.00434935	0.026817	-0.0474237	0.058736	-0.00121678	0.0195482	-0.042332	0.0370055	+	yfdH	0.3952	0.562	0.438	0.4705	0.5295	Ambiguous	Beneficial	Ambiguous	Deleterious
16699	b2604	2742383	2743609	dgcN	10	-0.00202667	0.00543641	-0.0129935	0.00874537	-0.0153272	0.0274716	-0.0679563	0.0363201	+	yfiN	0.4833	0.3625	0.6375	0.287	0.713	Ambiguous	Deleterious	Ambiguous	Deleterious
14405	b0267	280829	281983	yagA	4	0.0155331	0.00865398	-0.00156336	0.0314811	-0.0468507	0.028548	-0.0990489	0.00616303	-	yagA	0.6208	0.962	0.038	0.0505	0.9495	Strong	Beneficial	Moderate	Deleterious
15224	b1102	1159362	1161551	fhuE	10	0.00276649	0.00464487	-0.00601178	0.0119734	-0.00276586	0.023028	-0.0473235	0.0414267	-	fhuE	0.5	0.7305	0.2695	0.445	0.555	Ambiguous	Beneficial	Ambiguous	Deleterious
17308	b3237	3384703	3385173	argR	10	-0.00445243	0.00635939	-0.0166482	0.00717907	0.00215768	0.0339508	-0.0631125	0.0694739	+	argR	0.4862	0.239	0.761	0.525	0.475	Ambiguous	Deleterious	Ambiguous	Beneficial
18292	b4267	4493375	4494406	idnD	4	-0.00017529	0.00547916	-0.0113677	0.0105508	-0.00077855	0.0184835	-0.0358751	0.0347143	-	idnD	0.4738	0.487	0.513	0.485	0.515	Ambiguous	Deleterious	Ambiguous	Deleterious
17479	b3416	3547986	3550070	malQ	4	-0.00944638	0.00611191	-0.0213173	0.00246263	0.0339479	0.0197846	-0.00454506	0.0742361	-	malQ	0.5516	0.065	0.935	0.96	0.04	Moderate	Deleterious	Strong	Beneficial
15365	b1245	1303834	1304742	oppC	10	0.0088435	0.00665493	-0.00343301	0.0216404	0.0698908	0.035549	0.00630972	0.143378	+	oppC	0.5237	0.9145	0.0855	0.984	0.016	Moderate	Beneficial	Very Strong	Beneficial
14496	b0358	380069	380842	yaiO	4	0.00144599	0.0064297	-0.0107721	0.0141824	-0.00868163	0.0210221	-0.0516867	0.0299556	-	yaiO	0.5013	0.5915	0.4085	0.3445	0.6555	Ambiguous	Beneficial	Ambiguous	Deleterious
18363	b4339	NA	NA	NA	1	0.0545957	0.0353881	-0.0124899	0.122452	0.0154717	0.0259489	-0.0323589	0.062918	+	yjiP	0.4886	0.945	0.055	0.7135	0.2865	Moderate	Beneficial	Ambiguous	Beneficial
14415	b0277	292322	292948	yagK	1	-0.0212587	0.0212164	-0.0625152	0.0212106	-0.0275691	0.0167903	-0.0582874	0.00520198	-	yagK	0.4482	0.1525	0.8475	0.048	0.952	Anecdotal	Deleterious	Strong	Deleterious
16412	b2305	2422649	2423539	rpnB	1	-0.0628835	0.0382024	-0.132649	0.00843185	-0.0723417	0.0269578	-0.126041	-0.0191353	-	yfcI	0.4557	0.0435	0.9565	0.0035	0.9965	Strong	Deleterious	Very Strong	Deleterious
14278	b0132	146968	147870	rpnC	10	-0.00345542	0.00519934	-0.013808	0.00637196	-0.00221826	0.0234676	-0.05022	0.0442239	+	yadD	0.4884	0.242	0.758	0.4575	0.5425	Ambiguous	Deleterious	Ambiguous	Deleterious
16850	b2766	2892657	2893928	ygcN	10	0.00357942	0.0055294	-0.00679997	0.0139502	0.0219091	0.025633	-0.0262267	0.0752639	+	ygcN	0.5535	0.7365	0.2635	0.81	0.19	Ambiguous	Beneficial	Anecdotal	Beneficial
14452	b0314	329463	331496	betT	4	-0.0133396	0.00688119	-0.0274399	-0.000418196	0.0456517	0.0206702	0.00173011	0.092738	+	betT	0.5531	0.0225	0.9775	0.9795	0.0205	Very Strong	Deleterious	Very Strong	Beneficial
18313	b4289	4512411	4513409	fecC	1	-0.0122505	0.0271652	-0.0674572	0.0387951	-0.0156978	0.0200997	-0.0561506	0.0257011	-	fecC	0.6066	0.3295	0.6705	0.2175	0.7825	Ambiguous	Deleterious	Ambiguous	Deleterious
17418	b3355	3484490	3485359	prkB	1	-0.0481471	0.0270091	-0.103337	0.00626279	-0.0400521	0.0209769	-0.0789191	-0.000547237	+	prkB	0.5322	0.0425	0.9575	0.0235	0.9765	Strong	Deleterious	Very Strong	Deleterious
14886	b0761	793856	794644	modE	10	-0.00662698	0.00506141	-0.0175285	0.00395875	-0.0654076	0.0270452	-0.121797	-0.0126431	-	modE	0.526	0.1015	0.8985	0.0075	0.9925	Anecdotal	Deleterious	Very Strong	Deleterious
18404	b4383	4619603	4620826	deoB	4	0.0186024	0.00753345	0.0050266	0.0332033	-0.0654399	0.0240863	-0.115046	-0.0194247	+	deoB	0.5433	0.9955	0.0045	0.0025	0.9975	Very Strong	Beneficial	Very Strong	Deleterious
18200	b4175	4403300	4404304	hflC	4	-0.000340982	0.00657023	-0.0134505	0.0122853	0.00399094	0.0211495	-0.0361775	0.0459182	+	hflC	0.5303	0.4825	0.5175	0.5715	0.4285	Ambiguous	Deleterious	Ambiguous	Beneficial
16967	b2887	3029012	3030931	ygfT	4	-0.00426609	0.00644947	-0.0172062	0.00988222	0.0110096	0.0211275	-0.0307591	0.0536464	-	ygfT	0.5286	0.2545	0.7455	0.691	0.309	Ambiguous	Deleterious	Ambiguous	Beneficial
17452	b3389	3517398	3518486	aroB	4	0.00178554	0.00618927	-0.00962776	0.0136	0.000629386	0.0192765	-0.0379202	0.0389254	-	aroB	0.5418	0.6115	0.3885	0.5135	0.4865	Ambiguous	Beneficial	Ambiguous	Beneficial
14253	b0107	115714	117099	hofB	10	-0.00596603	0.00579864	-0.0176214	0.00579557	-0.054432	0.0279189	-0.108808	0.00512181	-	hofB	0.5346	0.146	0.854	0.0375	0.9625	Anecdotal	Deleterious	Strong	Deleterious
16738	b2647	2778146	2782726	ypjA	4	0.00465363	0.00377844	-0.00255594	0.0122342	-0.000322952	0.0121539	-0.0244751	0.024938	-	ypjA	0.492	0.909	0.091	0.4855	0.5145	Moderate	Beneficial	Ambiguous	Deleterious
16505	b2406	2522729	2523985	xapB	10	-0.00187209	0.00484627	-0.0112303	0.00723768	-0.0114754	0.0240445	-0.0580707	0.0351439	-	xapB	0.4805	0.353	0.647	0.318	0.682	Ambiguous	Deleterious	Ambiguous	Deleterious
17901	b3860	4043418	4044044	dsbA	4	0.014758	0.00719462	0.000857606	0.0292302	-0.0376915	0.0237455	-0.085185	0.00569906	+	dsbA	0.4801	0.982	0.018	0.0475	0.9525	Very Strong	Beneficial	Strong	Deleterious
17413	b3350	3478802	3480607	kefB	4	-0.00261041	0.00470943	-0.0126579	0.00683636	0.00683867	0.0156329	-0.0236081	0.0383065	-	kefB	0.5476	0.2955	0.7045	0.6725	0.3275	Ambiguous	Deleterious	Ambiguous	Beneficial
14178	b0033	30817	34038	carB	10	-0.00352711	0.00408048	-0.0118362	0.00467374	-0.01274	0.0189216	-0.0494889	0.0252634	+	carB	0.5627	0.1915	0.8085	0.254	0.746	Anecdotal	Deleterious	Ambiguous	Deleterious
14493	b0355	377535	378368	frmB	4	-0.00822357	0.00878974	-0.0257369	0.00895822	0.0378624	0.0280863	-0.0170147	0.0943579	-	frmB	0.4856	0.169	0.831	0.9135	0.0865	Anecdotal	Deleterious	Moderate	Beneficial
15938	b1820	1904801	1905259	yobD	1	0.0397885	0.044778	-0.0510057	0.134431	0.0309799	0.033235	-0.0293055	0.0944509	+	yobD	0.451	0.8035	0.1965	0.831	0.169	Anecdotal	Beneficial	Anecdotal	Beneficial
14784	b0647	678852	679406	ybeT	1	-0.00751856	0.0431204	-0.0922193	0.0777583	-0.0303241	0.0301112	-0.0906111	0.0281419	-	ybeT	0.427	0.4325	0.5675	0.1625	0.8375	Ambiguous	Deleterious	Anecdotal	Deleterious
14501	b0363	382739	383935	yaiP	4	0.0141004	0.00609	0.00278079	0.0256486	-0.0473842	0.0190657	-0.0858206	-0.00969506	-	yaiP	0.4996	0.9935	0.0065	0.0065	0.9935	Very Strong	Beneficial	Very Strong	Deleterious
14852	b0720	753185	754468	gltA	10	-0.00280387	0.00604589	-0.0144905	0.00907122	-0.0378865	0.0305633	-0.100247	0.0234273	-	gltA	0.507	0.322	0.678	0.115	0.885	Ambiguous	Deleterious	Anecdotal	Deleterious
18144	b4116	4337168	4337929	adiY	4	-0.00635869	0.00505979	-0.0157528	0.00343445	0.0210187	0.015904	-0.00866829	0.0534067	-	adiY	0.4134	0.099	0.901	0.9135	0.0865	Moderate	Deleterious	Moderate	Beneficial
14250	b0104	113444	114487	guaC	10	0.00570131	0.00553156	-0.00510563	0.0165917	0.0465596	0.0273886	-0.00481397	0.100947	+	guaC	0.5134	0.853	0.147	0.961	0.039	Anecdotal	Beneficial	Strong	Beneficial
14978	b0853	892957	893433	ybjN	10	-0.00893293	0.00640742	-0.0206416	0.00375147	-0.0340866	0.0348056	-0.112487	0.0404655	+	ybjN	0.4843	0.086	0.914	0.171	0.829	Moderate	Deleterious	Anecdotal	Deleterious
7497349	b4696	1592665	1598086	yneO	10	0.00706001	0.00496387	-0.00276931	0.0172017	0.0188828	0.026639	-0.0320387	0.0679995	-	yneO	0.5054	0.919	0.081	0.761	0.239	Moderate	Beneficial	Ambiguous	Beneficial
17609	b3549	3713092	3713655	tag	1	-0.0746383	0.0410377	-0.155148	0.00708737	-0.0560315	0.0292685	-0.11686	0.00415231	+	tag	0.4982	0.04	0.96	0.0325	0.9675	Strong	Deleterious	Strong	Deleterious
16148	b2040	2111077	2111976	rfbD	4	-0.0052803	0.00774175	-0.0193618	0.00832677	0.0352897	0.0247935	-0.0117291	0.0788205	-	rfbD	0.4656	0.2455	0.7545	0.925	0.075	Ambiguous	Deleterious	Moderate	Beneficial
17244	b3172	3318637	3319980	argG	4	-0.0172698	0.00651964	-0.0300695	-0.00414096	0.0548259	0.0211049	0.0141195	0.0969955	+	argG	0.526	0.0035	0.9965	0.998	0.002	Very Strong	Deleterious	Very Strong	Beneficial
14549	b0411	431129	432013	tsx	10	-0.00595518	0.00503604	-0.0153282	0.00378248	-0.0139919	0.0231713	-0.058933	0.0339999	-	tsx	0.5051	0.1295	0.8705	0.275	0.725	Anecdotal	Deleterious	Ambiguous	Deleterious
15778	b1657	1736121	1737290	ydhP	1	-0.0338349	0.0519742	-0.14116	0.07192	-0.0283486	0.0360164	-0.102936	0.0488989	-	ydhP	0.5333	0.2635	0.7365	0.235	0.765	Ambiguous	Deleterious	Ambiguous	Deleterious
18158	b4130	4354954	4356411	dtpC	10	-0.00830301	0.00441644	-0.0168904	5.24213e-05	-0.0244738	0.0205217	-0.0661095	0.0169835	-	yjdL	0.511	0.026	0.974	0.1285	0.8715	Strong	Deleterious	Anecdotal	Deleterious
15352	b1232	1287782	1288624	purU	1	0.0660861	0.0508784	-0.033885	0.163569	0.0407378	0.0345597	-0.0281031	0.111742	-	purU	0.4721	0.903	0.097	0.8805	0.1195	Moderate	Beneficial	Anecdotal	Beneficial
17210	b3137	3283143	3284003	kbaY	10	0.0042991	0.00484378	-0.00530277	0.0139616	0.00691877	0.0221632	-0.0375055	0.0526285	+	kbaY	0.5203	0.8165	0.1835	0.621	0.379	Anecdotal	Beneficial	Ambiguous	Beneficial
18139	b4111	4330502	4332004	proP	10	-0.0070682	0.00419645	-0.0151935	0.00154428	-0.0662704	0.0200626	-0.104849	-0.0277044	+	proP	0.5043	0.0505	0.9495	0.0005	0.9995	Moderate	Deleterious	Very Strong	Deleterious
15517	b1395	1459054	1460481	paaH	10	0.00297494	0.00616682	-0.00915804	0.0151577	0.0342028	0.0322082	-0.0320637	0.101589	+	paaH	0.5322	0.684	0.316	0.8525	0.1475	Ambiguous	Beneficial	Anecdotal	Beneficial
14775	b0638	669296	669907	cobC	10	-0.00104924	0.0062891	-0.0134234	0.0112333	-0.0100879	0.0318481	-0.0747011	0.0524384	-	cobC	0.5114	0.436	0.564	0.371	0.629	Ambiguous	Deleterious	Ambiguous	Deleterious
17398	b3335	3465543	3466220	gspO	4	0.00581853	0.00611675	-0.00613049	0.0172844	-0.0246174	0.0192248	-0.0647497	0.0160475	+	gspO	0.5044	0.8325	0.1675	0.104	0.896	Anecdotal	Beneficial	Anecdotal	Deleterious
14581	b0443	464402	464800	fadM	1	-0.0708955	0.0453881	-0.159914	0.0167056	-0.0277394	0.0326495	-0.0896271	0.0370335	+	ybaW	0.4612	0.053	0.947	0.2	0.8	Moderate	Deleterious	Anecdotal	Deleterious
14528	b0390	407428	408105	aroM	1	-0.100547	0.0415404	-0.18788	-0.0160048	-0.0765793	0.0305621	-0.137955	-0.0164565	+	aroM	0.4646	0.0105	0.9895	0.006	0.994	Very Strong	Deleterious	Very Strong	Deleterious
17124	b3048	3190632	3191696	yqiI	10	-0.0104134	0.00490923	-0.020823	-0.000635012	-0.0343719	0.023682	-0.0801705	0.0121715	+	yqiI	0.3991	0.02	0.98	0.0775	0.9225	Very Strong	Deleterious	Moderate	Deleterious
17623	b3562	3726924	3727361	yiaA	4	0.00135495	0.00516764	-0.00860647	0.0114332	-0.00903104	0.0161064	-0.0444503	0.022264	-	yiaA	0.411	0.611	0.389	0.278	0.722	Ambiguous	Beneficial	Ambiguous	Deleterious
17702	b3641	3814494	3815090	slmA	1	0.0245888	0.0402913	-0.0556389	0.0995134	0.0150872	0.0275801	-0.0422624	0.0711092	+	ttk	0.531	0.736	0.264	0.711	0.289	Ambiguous	Beneficial	Ambiguous	Beneficial
1937061	b3578	3744804	3746081	yiaN	4	0.000928837	0.00466533	-0.00848311	0.009958	0.00229027	0.0155382	-0.0281518	0.0321408	+	yiaN	0.5086	0.578	0.422	0.564	0.436	Ambiguous	Beneficial	Ambiguous	Beneficial
18033	b4001	4200566	4201261	yjaH	10	-0.00537969	0.00643794	-0.0186978	0.00717552	-0.126886	0.0365209	-0.197429	-0.0558273	+	yjaH	0.5345	0.1905	0.8095	0	1	Anecdotal	Deleterious	Very Strong	Deleterious
15884	b1766	1848837	1850693	sppA	10	0.000917652	0.00602821	-0.0110365	0.0124755	0.0627231	0.0307359	0.00488115	0.12706	+	sppA	0.5175	0.561	0.439	0.984	0.016	Ambiguous	Beneficial	Very Strong	Beneficial
15064	b0940	999216	1001816	elfC	10	-0.0131311	0.00428101	-0.0219335	-0.00446103	-0.0517674	0.0199746	-0.0887607	-0.0150489	+	ycbS	0.4787	0.0015	0.9985	0.0035	0.9965	Very Strong	Deleterious	Very Strong	Deleterious
14474	b0336	354922	356181	codB	1	-0.0911381	0.0413382	-0.172863	-0.011655	-0.0825969	0.0283132	-0.138723	-0.0271325	+	codB	0.5389	0.0145	0.9855	0.004	0.996	Very Strong	Deleterious	Very Strong	Deleterious
14882	b0757	788831	789979	galK	10	-0.00323695	0.00542172	-0.0141073	0.00750968	0.0346585	0.0279484	-0.0198879	0.0897763	-	galK	0.5292	0.2765	0.7235	0.893	0.107	Ambiguous	Deleterious	Anecdotal	Beneficial
18061	b4033	4243531	4245075	malF	1	-0.0289718	0.0294741	-0.0868231	0.0287457	-0.0231487	0.0214928	-0.0634129	0.0180682	-	malF	0.5327	0.164	0.836	0.1395	0.8605	Anecdotal	Deleterious	Anecdotal	Deleterious
16507	b2408	2525127	2525891	yfeN	10	-0.00772241	0.00562528	-0.017976	0.00275183	-0.0840591	0.025753	-0.136832	-0.0331371	+	yfeN	0.4523	0.0825	0.9175	0.001	0.999	Moderate	Deleterious	Very Strong	Deleterious
14299	b0153	171462	173444	fhuB	1	0.0335392	0.0285538	-0.0231506	0.0916309	0.00455021	0.0215756	-0.0374829	0.0449273	+	fhuB	0.5976	0.888	0.112	0.583	0.417	Anecdotal	Beneficial	Ambiguous	Beneficial
18313	b4289	4512411	4513409	fecC	4	0.00504382	0.00640373	-0.00798223	0.0175921	-0.0156978	0.0200997	-0.0561506	0.0257011	-	fecC	0.6066	0.7785	0.2215	0.2175	0.7825	Ambiguous	Beneficial	Ambiguous	Deleterious
15274	b1152	1206131	1206922	jayE	4	0.00858475	0.01169	-0.014189	0.0308683	-0.023959	0.0380684	-0.0996624	0.0491896	+	ymfP	0.5782	0.776	0.224	0.2615	0.7385	Ambiguous	Beneficial	Ambiguous	Deleterious
14600	b0463	484426	485619	acrA	10	0.00774391	0.00561352	-0.00253534	0.0177248	0.0395693	0.0241386	-0.00776152	0.0860035	-	acrA	0.5385	0.925	0.075	0.949	0.051	Moderate	Beneficial	Moderate	Beneficial
14835	b0703	734220	735653	ybfO	4	0.00839685	0.00603206	-0.00307475	0.0193851	-0.0107044	0.0180888	-0.046175	0.0269971	+	ybfO	0.5523	0.9235	0.0765	0.2805	0.7195	Moderate	Beneficial	Ambiguous	Deleterious
17745	b3686	3866469	3866897	ibpB	4	0.0185596	0.0088142	0.00196561	0.0367124	-0.0628912	0.0297556	-0.122759	-0.00809264	-	ibpB	0.4895	0.9855	0.0145	0.013	0.987	Very Strong	Beneficial	Very Strong	Deleterious
17491	b3429	3566600	3568033	glgA	1	0.0744025	0.0256685	0.0223955	0.125007	0.016609	0.0196596	-0.0204337	0.0553034	-	glgA	0.5495	0.9985	0.0015	0.802	0.198	Very Strong	Beneficial	Anecdotal	Beneficial
18347	b4323	4552901	4554361	uxuB	1	0.0370789	0.0322678	-0.0224512	0.100602	0.0119465	0.0235198	-0.0313149	0.0588191	+	uxuB	0.5763	0.8765	0.1235	0.6935	0.3065	Anecdotal	Beneficial	Ambiguous	Beneficial
16682	b2583	2719223	2719921	tapT	1	-0.00698808	0.043026	-0.0910785	0.0783515	-0.0176573	0.0307924	-0.0826469	0.047138	+	yfiP	0.5236	0.4485	0.5515	0.2785	0.7215	Ambiguous	Deleterious	Ambiguous	Deleterious
18288	b4263	4488561	4490063	yjgR	4	-0.00503031	0.00661079	-0.0178992	0.00769248	0.0126616	0.0212768	-0.0263215	0.0540542	-	yjgR	0.5376	0.223	0.777	0.725	0.275	Ambiguous	Deleterious	Ambiguous	Beneficial
3446246	b4656	4532050	4532310	yjhY	4	0.0154788	0.0110143	-0.00559145	0.037797	-0.0623791	0.0360376	-0.133527	0.00897021	-	yjhY	0.5134	0.9225	0.0775	0.0465	0.9535	Moderate	Beneficial	Strong	Deleterious
16302	b2194	2291358	2292410	ccmH	4	-0.0108862	0.00908504	-0.0281829	0.00524497	0.0419337	0.0292057	-0.0129894	0.0987325	-	ccmH	0.5404	0.1085	0.8915	0.928	0.072	Anecdotal	Deleterious	Moderate	Beneficial
17945	b3905	4097736	4098572	rhaS	10	0.00435401	0.00509651	-0.00594984	0.0149046	-0.0306044	0.0264556	-0.0785783	0.0210319	+	rhaS	0.5185	0.8	0.2	0.122	0.878	Ambiguous	Beneficial	Anecdotal	Deleterious
16960	b2880	3020540	3021319	ygfM	1	0.0981363	0.042804	0.0103257	0.18663	0.0328497	0.0304161	-0.0274671	0.0972481	+	ygfM	0.5449	0.987	0.013	0.8645	0.1355	Very Strong	Beneficial	Anecdotal	Beneficial
18004	b3965	4162170	4163270	trmA	1	0.0292838	0.0259522	-0.0228349	0.0811932	-0.00921143	0.0195666	-0.0465388	0.0285304	-	trmA	0.5086	0.86	0.14	0.3215	0.6785	Anecdotal	Beneficial	Ambiguous	Deleterious
16289	b2180	2276300	2277889	yejF	1	0.0764384	0.0368958	-0.00124739	0.15008	0.0347785	0.0267634	-0.0207597	0.0894266	+	yejF	0.5138	0.973	0.027	0.891	0.109	Strong	Beneficial	Anecdotal	Beneficial
16149	b2041	2111976	2113061	rfbB	4	0.0024803	0.00563548	-0.00873073	0.0136466	0.000922292	0.0180345	-0.0347036	0.0382199	-	rfbB	0.4365	0.6685	0.3315	0.5185	0.4815	Ambiguous	Beneficial	Ambiguous	Beneficial
14924	b0799	833070	835220	dinG	1	-0.137034	0.0437873	-0.22156	-0.0512948	-0.0947658	0.0318079	-0.156312	-0.0354695	+	dinG	0.5407	0	1	0	1	Very Strong	Deleterious	Very Strong	Deleterious
16513	b2414	2532409	2533380	cysK	1	0.0865841	0.0409109	0.00629901	0.163691	0.0250272	0.0295314	-0.0290501	0.0791405	+	cysK	0.5031	0.9815	0.0185	0.8105	0.1895	Very Strong	Beneficial	Anecdotal	Beneficial
17472	b3409	3540407	3542728	feoB	1	-0.0363682	0.0180326	-0.0697214	-0.00207343	-0.0194359	0.0126464	-0.0465115	0.00819657	+	feoB	0.5474	0.02	0.98	0.071	0.929	Very Strong	Deleterious	Moderate	Deleterious
16194	b2086	2168712	2169611	yegS	4	0.0225807	0.00918448	0.00439509	0.0394214	-0.0675412	0.0298298	-0.126936	-0.00941679	+	yegS	0.4967	0.9935	0.0065	0.0095	0.9905	Very Strong	Beneficial	Very Strong	Deleterious
16210	b2103	2183716	2184516	thiD	10	-0.0134625	0.00643107	-0.0267071	-0.000574957	-0.0669367	0.0370215	-0.141213	0.00711384	-	thiD	0.5543	0.0235	0.9765	0.039	0.961	Very Strong	Deleterious	Strong	Deleterious
17909	b3869	4055290	4056339	glnL	4	-0.00825338	0.00701146	-0.0218828	0.00530003	0.0216104	0.0216607	-0.0212367	0.0645444	-	glnL	0.5524	0.124	0.876	0.8355	0.1645	Anecdotal	Deleterious	Anecdotal	Beneficial
16651	b2552	2685835	2687025	hmp	10	-0.000131628	0.00539835	-0.0108987	0.0112245	0.0306697	0.0271887	-0.0191666	0.0829543	+	hmp	0.5248	0.4875	0.5125	0.8785	0.1215	Ambiguous	Deleterious	Anecdotal	Beneficial
14606	b0469	491412	491963	apt	4	-0.00716529	0.00862867	-0.0247814	0.0103957	0.0320096	0.0273789	-0.0262538	0.0862633	+	apt	0.5435	0.2065	0.7935	0.8585	0.1415	Ambiguous	Deleterious	Anecdotal	Beneficial
17590	b3529	3683630	3685618	pdeK	1	-0.0102597	0.0187621	-0.0479831	0.0243154	-0.0206012	0.0144697	-0.0491659	0.00768038	-	yhjK	0.5254	0.3	0.7	0.077	0.923	Ambiguous	Deleterious	Moderate	Deleterious
14889	b0764	795862	796551	modB	10	-0.00541013	0.00701546	-0.0192662	0.00819188	-0.0164377	0.0379149	-0.0923007	0.0590612	+	modB	0.5406	0.219	0.781	0.332	0.668	Ambiguous	Deleterious	Ambiguous	Deleterious
14998	b0873	912162	913814	hcp	10	0.0184833	0.00558258	0.00739366	0.029212	0.0782996	0.0283216	0.018974	0.134323	-	ybjW	0.5475	0.9995	0.0005	0.997	0.003	Very Strong	Beneficial	Very Strong	Beneficial
17216	b3143	3288090	3288785	yraI	1	-0.0286012	0.0286432	-0.0821311	0.0259416	-0.011554	0.0208659	-0.0514114	0.0288614	+	yraI	0.4425	0.164	0.836	0.291	0.709	Anecdotal	Deleterious	Ambiguous	Deleterious
3446189	b4641	2068261	2068419	yoeH	1	-0.0233862	0.0593636	-0.127034	0.0908733	-0.0200956	0.0414145	-0.0952813	0.0567488	-	yoeH	0.4025	0.3535	0.6465	0.311	0.689	Ambiguous	Deleterious	Ambiguous	Deleterious
18151	b4123	4347404	4348744	dcuB	1	-0.032604	0.0290724	-0.0892432	0.0216649	-0.0267287	0.021374	-0.068616	0.0126469	-	dcuB	0.5227	0.1295	0.8705	0.0965	0.9035	Anecdotal	Deleterious	Moderate	Deleterious
17731	b3671	3851096	3852784	ilvB	4	0.0150886	0.0063837	0.00329264	0.0269734	-0.0510517	0.0202853	-0.0913951	-0.0128233	-	ilvB	0.5631	0.996	0.004	0.0025	0.9975	Very Strong	Beneficial	Very Strong	Deleterious
15037	b0913	964320	966584	ycaI	10	0.00156931	0.00478217	-0.00720026	0.0105609	-0.0288505	0.0229724	-0.0755472	0.0151425	+	ycaI	0.4949	0.6255	0.3745	0.0975	0.9025	Ambiguous	Beneficial	Moderate	Deleterious
14861	b0729	764180	765049	sucD	4	0.0132864	0.01207	-0.00909393	0.0350717	-0.0434735	0.0408826	-0.115789	0.0305003	+	sucD	0.5379	0.8705	0.1295	0.1445	0.8555	Anecdotal	Beneficial	Anecdotal	Deleterious
14425	b0287	302991	303605	yagU	1	-0.0348572	0.0296343	-0.0950941	0.0246263	-0.0245981	0.0221598	-0.0687548	0.0215308	+	yagU	0.452	0.1245	0.8755	0.131	0.869	Anecdotal	Deleterious	Anecdotal	Deleterious
14811	b0681	708334	709740	chiP	10	0.000794475	0.00524112	-0.00974724	0.0113478	0.0149602	0.026667	-0.0387785	0.0686122	+	ybfM	0.5124	0.568	0.432	0.7105	0.2895	Ambiguous	Beneficial	Ambiguous	Beneficial
17451	b3388	3516020	3517306	damX	4	0.00798512	0.00461982	-0.00134915	0.0178368	-0.0272761	0.0156831	-0.0583171	0.00302278	-	damX	0.5455	0.9515	0.0485	0.0415	0.9585	Strong	Beneficial	Strong	Deleterious
16683	b2584	2719953	2722613	patZ	10	-0.0167772	0.00454705	-0.025583	-0.00753568	-0.0644768	0.0209187	-0.10456	-0.0252693	+	yfiQ	0.543	0	1	0.0005	0.9995	Very Strong	Deleterious	Very Strong	Deleterious
16140	b2032	2103391	2104509	wbbK	10	-0.00213861	0.00492407	-0.011565	0.00764029	-0.0075444	0.0242245	-0.0542761	0.0400305	-	wbbK	0.319	0.347	0.653	0.3735	0.6265	Ambiguous	Deleterious	Ambiguous	Deleterious
14156	b0011	10643	11356	yaaW	4	-0.0157792	0.00869932	-0.0337825	0.000937466	0.0548558	0.0287608	-0.00123358	0.109727	-	yaaW	0.5084	0.0345	0.9655	0.971	0.029	Strong	Deleterious	Strong	Beneficial
15879	b1761	1842371	1843714	gdhA	1	-0.0137526	0.0483073	-0.100402	0.0742661	-0.0283441	0.031242	-0.0928382	0.0311713	+	gdhA	0.5327	0.384	0.616	0.1785	0.8215	Ambiguous	Deleterious	Anecdotal	Deleterious
17285	b3214	3361176	3361940	gltF	1	-0.0140507	0.0221286	-0.0557957	0.0307469	-0.0152982	0.0168179	-0.04838	0.019137	+	gltF	0.4536	0.266	0.734	0.1905	0.8095	Ambiguous	Deleterious	Anecdotal	Deleterious
17638	b3577	3744328	3744801	yiaM	1	0.0112967	0.0311552	-0.053106	0.0752319	0.00377807	0.0241361	-0.0444064	0.049271	+	yiaM	0.4409	0.652	0.348	0.562	0.438	Ambiguous	Beneficial	Ambiguous	Beneficial
18340	b4316	4544304	4545029	fimC	4	-0.00426841	0.00784486	-0.0198844	0.0119784	0.0129038	0.0256774	-0.0390681	0.062021	+	fimC	0.4449	0.288	0.712	0.6955	0.3045	Ambiguous	Deleterious	Ambiguous	Beneficial
18210	b4185	4412387	4413025	yjfM	1	0.0603976	0.0316114	0.00164816	0.119534	0.0185914	0.0214486	-0.0258736	0.0632398	+	yjfM	0.4898	0.9775	0.0225	0.8055	0.1945	Very Strong	Beneficial	Anecdotal	Beneficial
16401	b2294	2412100	2412594	yfbU	4	-0.00662935	0.0103824	-0.0264774	0.0139168	0.0140126	0.0340761	-0.0560949	0.076975	-	b2294	0.4768	0.271	0.729	0.664	0.336	Ambiguous	Deleterious	Ambiguous	Beneficial
17557	b3496	3640862	3642331	dtpB	1	-0.0188367	0.0265446	-0.0694054	0.0329399	0.013611	0.0196342	-0.0251027	0.0514446	+	yhiP	0.5184	0.238	0.762	0.7605	0.2395	Ambiguous	Deleterious	Ambiguous	Beneficial
17708	b3647	3819488	3821170	ligB	10	0.000709835	0.00416354	-0.00723314	0.00846018	0.0331044	0.018846	-0.00558825	0.0713738	-	yicF	0.5258	0.5715	0.4285	0.952	0.048	Ambiguous	Beneficial	Strong	Beneficial
17999	b3960	4156850	4158223	argH	1	0.00124113	0.0293136	-0.0560314	0.0544259	-0.0206673	0.0209785	-0.0632611	0.0191751	+	argH	0.5648	0.513	0.487	0.1545	0.8455	Ambiguous	Beneficial	Anecdotal	Deleterious
1937064	b3589	3756676	3757827	yiaY	1	0.0395221	0.0218033	-0.00373544	0.0803812	0.0302877	0.0163543	-0.00312593	0.064844	-	yiaY	0.5052	0.9615	0.0385	0.962	0.038	Strong	Beneficial	Strong	Beneficial
14609	b0472	494405	495010	recR	4	-0.0280438	0.00969118	-0.0469198	-0.00988384	0.0998942	0.0312696	0.0403449	0.163746	+	recR	0.5776	0.003	0.997	1	0	Very Strong	Deleterious	Very Strong	Beneficial
15930	b1812	1894805	1896166	pabB	4	-0.00910001	0.0124089	-0.0329382	0.0143824	0.0283485	0.0393705	-0.0480999	0.107809	+	pabB	0.5095	0.236	0.764	0.7695	0.2305	Ambiguous	Deleterious	Ambiguous	Beneficial
15764	b1643	1721025	1721261	ydhI	1	0.0566038	0.0572565	-0.0580951	0.170342	0.0443674	0.03995	-0.0376406	0.123427	+	ydhI	0.4895	0.836	0.164	0.8595	0.1405	Anecdotal	Beneficial	Anecdotal	Beneficial
17625	b3564	3727917	3729371	xylB	1	0.0141145	0.0238001	-0.0333444	0.0602738	0.0149999	0.0189167	-0.0230417	0.0505223	-	xylB	0.5478	0.7215	0.2785	0.784	0.216	Ambiguous	Beneficial	Ambiguous	Beneficial
17743	b3684	3863899	3864615	yidP	1	-0.109728	0.0410113	-0.187547	-0.0307107	-0.0402851	0.0300596	-0.0964695	0.0195048	+	yidP	0.5132	0.004	0.996	0.0965	0.9035	Very Strong	Deleterious	Moderate	Deleterious
14634	b0497	523261	527541	rhsD	4	0.00582954	0.00512103	-0.00411422	0.0160447	-0.0143552	0.0163378	-0.0482454	0.0170647	+	rhsD	0.6013	0.874	0.126	0.184	0.816	Anecdotal	Beneficial	Anecdotal	Deleterious
17356	b3293	3439141	3439509	yhdN	1	0.0660206	0.0482004	-0.0322629	0.162481	0.0232708	0.0363913	-0.045115	0.0945546	-	yhdN	0.4797	0.9085	0.0915	0.741	0.259	Moderate	Beneficial	Ambiguous	Beneficial
15516	b1394	1458264	1459052	paaG	10	-0.00959192	0.00756371	-0.0239393	0.00469356	-0.0475426	0.0402083	-0.129891	0.0338231	+	paaG	0.545	0.0995	0.9005	0.1225	0.8775	Moderate	Deleterious	Anecdotal	Deleterious
18187	b4159	4386047	4389370	mscM	4	0.0216518	0.00440642	0.0131826	0.029851	-0.0745892	0.0141634	-0.103162	-0.0468847	-	yjeP	0.5575	1	0	0	1	Very Strong	Beneficial	Very Strong	Deleterious
1937096	b3696	3875438	3876094	yidX	10	-0.00253454	0.00524642	-0.0124267	0.00762221	-0.021597	0.0243943	-0.0676763	0.0279911	+	yidX	0.4292	0.316	0.684	0.1975	0.8025	Ambiguous	Deleterious	Anecdotal	Deleterious
18038	b4006	4205943	4207532	purH	4	0.0204047	0.00639855	0.00778729	0.0337349	-0.0615986	0.0201097	-0.104018	-0.0228392	-	purH	0.5629	0.9995	0.0005	0.002	0.998	Very Strong	Beneficial	Very Strong	Deleterious
17781	b3721	3902289	3903701	bglB	4	-0.0101798	0.00434421	-0.0185218	-0.00148061	0.0382488	0.0142809	0.00887779	0.0663534	-	bglB	0.4855	0.009	0.991	0.995	0.005	Very Strong	Deleterious	Very Strong	Beneficial
17344	b3281	3430020	3430838	aroE	10	-0.0076667	0.0034766	-0.014999	-0.000592243	0.00879473	0.0154188	-0.0230643	0.0418746	-	aroE	0.4896	0.0165	0.9835	0.7185	0.2815	Very Strong	Deleterious	Ambiguous	Beneficial
15595	b1474	1547401	1550448	fdnG	10	-0.00180387	0.0063175	-0.0137458	0.00984369	-0.00987188	0.0316944	-0.0730919	0.0512935	+	fdnG	0.5417	0.3815	0.6185	0.373	0.627	Ambiguous	Deleterious	Ambiguous	Deleterious
16653	b2554	2687469	2688803	glrR	1	0.0300273	0.0377937	-0.0446016	0.105506	-0.00539664	0.0284646	-0.0610685	0.0463586	-	yfhA	0.5476	0.782	0.218	0.4215	0.5785	Ambiguous	Beneficial	Ambiguous	Deleterious
18285	b4260	4484440	4485951	pepA	10	-0.00681984	0.00412765	-0.0149269	0.000744574	-0.0175825	0.0179324	-0.055923	0.0151922	-	pepA	0.5529	0.041	0.959	0.162	0.838	Strong	Deleterious	Anecdotal	Deleterious
14758	b0621	654583	655968	dcuC	10	-0.00327101	0.00555639	-0.014331	0.00728037	-0.00615177	0.0283444	-0.0644433	0.0520072	-	dcuC	0.5094	0.2745	0.7255	0.4095	0.5905	Ambiguous	Deleterious	Ambiguous	Deleterious
16968	b2888	3031367	3032815	uacT	4	0.0115574	0.00520038	0.00127039	0.0221319	-0.0353803	0.0172593	-0.0686865	-0.000803958	+	ygfU	0.49	0.986	0.014	0.023	0.977	Very Strong	Beneficial	Very Strong	Deleterious
16216	b2109	2188430	2190910	yehB	1	-0.0162804	0.0311095	-0.0771028	0.0489916	-0.0340606	0.0230782	-0.077777	0.0108659	-	yehB	0.4551	0.3015	0.6985	0.069	0.931	Ambiguous	Deleterious	Moderate	Deleterious
14696	b0560	580834	581379	nohD	10	-0.00828884	0.00709651	-0.0217265	0.00572081	-0.0804097	0.045629	-0.165085	0.00137677	+	nohB	0.5256	0.118	0.882	0.0265	0.9735	Anecdotal	Deleterious	Strong	Deleterious
18333	b4309	4536614	4537594	nanS	4	0.00495877	0.00534582	-0.00548066	0.0150348	-0.0137154	0.0162919	-0.0463569	0.0196534	-	yjhS	0.4873	0.827	0.173	0.194	0.806	Anecdotal	Beneficial	Anecdotal	Deleterious
15922	b1804	1886864	1887991	rnd	1	-0.222691	0.0566316	-0.330757	-0.113254	-0.15605	0.0414877	-0.233924	-0.0785101	-	rnd	0.5408	0	1	0	1	Very Strong	Deleterious	Very Strong	Deleterious
18195	b4170	4397412	4399259	mutL	1	0.000872759	0.0264987	-0.0519163	0.0520824	0.0108205	0.0185939	-0.0269909	0.0495515	+	mutL	0.5628	0.5115	0.4885	0.7245	0.2755	Ambiguous	Beneficial	Ambiguous	Beneficial
14416	b0278	293220	293918	yagL	4	0.00249216	0.00816162	-0.0127394	0.0180685	-0.0125433	0.0261932	-0.0623663	0.0387413	-	yagL	0.3734	0.614	0.386	0.3185	0.6815	Ambiguous	Beneficial	Ambiguous	Deleterious
17574	b3513	3659232	3660389	mdtE	4	0.00145078	0.00626911	-0.0111899	0.0135729	-0.00660483	0.0209078	-0.0483815	0.0343948	+	mdtE	0.5458	0.597	0.403	0.372	0.628	Ambiguous	Beneficial	Ambiguous	Deleterious
16604	b2505	2629792	2630310	yfgH	4	-0.0105749	0.00888682	-0.0287482	0.00700567	0.037095	0.0287965	-0.0207622	0.0969608	+	yfgH	0.4721	0.1195	0.8805	0.895	0.105	Anecdotal	Deleterious	Anecdotal	Beneficial
17971	b3932	4121757	4122287	hslV	10	-0.00937964	0.00489584	-0.0189627	0.0001707	-0.0065743	0.0228411	-0.0491551	0.0374265	-	hslV	0.5273	0.028	0.972	0.378	0.622	Strong	Deleterious	Ambiguous	Deleterious
18192	b4167	4394066	4395613	nnr	4	0.00462608	0.0081082	-0.0118649	0.0204854	-0.0129774	0.0266922	-0.0656561	0.040417	+	yjeF	0.5711	0.7145	0.2855	0.323	0.677	Ambiguous	Beneficial	Ambiguous	Deleterious
16855	b2771	2896533	2897870	ygcS	1	-0.0466006	0.0488801	-0.141699	0.0513352	-0.0420226	0.0359517	-0.114312	0.0294143	-	ygcS	0.5321	0.175	0.825	0.1155	0.8845	Anecdotal	Deleterious	Anecdotal	Deleterious
17440	b3377	3506032	3507336	yhfT	10	0.00278538	0.004112	-0.00559543	0.0111978	0.0398624	0.019758	0.00148071	0.0767137	-	yhfT	0.5303	0.7565	0.2435	0.9805	0.0195	Ambiguous	Beneficial	Very Strong	Beneficial
17808	b3748	3933351	3933770	rbsD	1	-0.0876901	0.0352277	-0.155325	-0.0228086	-0.0647721	0.025159	-0.11237	-0.0194801	+	rbsD	0.4762	0.0055	0.9945	0.0025	0.9975	Very Strong	Deleterious	Very Strong	Deleterious
17344	b3281	3430020	3430838	aroE	4	0.000808155	0.00482922	-0.00938179	0.0111315	0.00879473	0.0154188	-0.0230643	0.0418746	-	aroE	0.4896	0.5605	0.4395	0.7185	0.2815	Ambiguous	Beneficial	Ambiguous	Beneficial
3446152	b4631	317439	317567	ykgQ	4	-0.00825771	0.0144407	-0.0373384	0.0187249	0.0308497	0.047944	-0.0617759	0.12531	+	ykgQ	0.3566	0.279	0.721	0.739	0.261	Ambiguous	Deleterious	Ambiguous	Beneficial
17415	b3352	3481289	3483202	yheS	10	0.00523207	0.00404165	-0.00246147	0.0130114	0.0134915	0.0189704	-0.0220814	0.05143	+	yheS	0.5533	0.9055	0.0945	0.7665	0.2335	Moderate	Beneficial	Ambiguous	Beneficial
15049	b0925	981047	982894	ldtD	4	0.013275	0.00791505	-0.00311115	0.0295492	-0.0298649	0.0259166	-0.0797518	0.0212125	+	ycbB	0.5314	0.945	0.055	0.131	0.869	Moderate	Beneficial	Anecdotal	Deleterious
16245	b2137	2226509	2227270	yohF	1	0.106534	0.049234	0.00465502	0.20492	0.0705006	0.0357195	-0.000246724	0.139399	-	yohF	0.5512	0.981	0.019	0.9735	0.0265	Very Strong	Beneficial	Strong	Beneficial
18375	b4351	4586949	4587863	mrr	1	-0.101922	0.0366601	-0.176562	-0.0316426	-0.110528	0.026173	-0.165626	-0.0575388	+	mrr	0.506	0.0005	0.9995	0.0005	0.9995	Very Strong	Deleterious	Very Strong	Deleterious
14198	b0052	52427	53416	pdxA	10	0.00181792	0.00562033	-0.00873294	0.012634	0.00808306	0.0268389	-0.0444758	0.0622512	-	pdxA	0.5636	0.624	0.376	0.609	0.391	Ambiguous	Beneficial	Ambiguous	Beneficial
17353	b3291	3438024	3438434	mscL	1	-0.0663464	0.0350588	-0.134657	7.00596e-05	-0.0554345	0.0254782	-0.103414	-0.00413726	+	mscL	0.4501	0.026	0.974	0.0185	0.9815	Strong	Deleterious	Very Strong	Deleterious
16354	b2247	2360209	2361414	rhmD	4	0.0142031	0.00844098	-0.0026827	0.0308843	-0.0482622	0.028489	-0.101433	0.00929175	-	yfaW	0.5216	0.946	0.054	0.052	0.948	Moderate	Beneficial	Moderate	Deleterious
17865	b3817	4002419	4002799	yigF	10	-0.00641075	0.00499966	-0.016972	0.00311158	-0.0492892	0.023295	-0.0968966	-0.00179449	-	yigF	0.3491	0.0955	0.9045	0.0215	0.9785	Moderate	Deleterious	Very Strong	Deleterious
17835	b3784	3967916	3969019	rfe	4	0.00258688	0.00475936	-0.00682253	0.0116047	-0.00810114	0.0154868	-0.0384413	0.0223744	+	rfe	0.4946	0.701	0.299	0.2895	0.7105	Ambiguous	Beneficial	Ambiguous	Deleterious
14952	b0827	865129	866364	moeA	4	0.0431293	0.0114622	0.0211204	0.0659455	-0.140754	0.0399235	-0.216292	-0.0666831	-	moeA	0.5639	1	0	0	1	Very Strong	Beneficial	Very Strong	Deleterious
17538	b3477	3615241	3616185	nikB	1	-0.0481039	0.0303213	-0.104631	0.00988442	-0.0171585	0.020541	-0.0588761	0.0230882	+	nikB	0.5841	0.047	0.953	0.211	0.789	Strong	Deleterious	Ambiguous	Deleterious
17437	b3374	3503167	3503952	frlD	10	-0.000718173	0.00558735	-0.0118454	0.0104668	-0.0279512	0.0284644	-0.0849311	0.0294693	+	frlD	0.5738	0.4535	0.5465	0.1715	0.8285	Ambiguous	Deleterious	Anecdotal	Deleterious
17607	b3547	3710799	3712007	yhjX	1	-0.0197837	0.0246389	-0.0665241	0.0253373	-0.0244217	0.0187012	-0.0611548	0.0110629	-	yhjX	0.512	0.203	0.797	0.0995	0.9005	Ambiguous	Deleterious	Moderate	Deleterious
14711	b0575	598714	601857	cusA	4	-0.00964633	0.00725181	-0.0235208	0.00581974	0.0317556	0.0240132	-0.0163054	0.0793647	+	cusA	0.5569	0.1125	0.8875	0.9115	0.0885	Anecdotal	Deleterious	Moderate	Beneficial
14423	b0285	300931	301887	paoB	1	-0.0744317	0.0417284	-0.156193	0.0116473	-0.0492931	0.0294149	-0.108187	0.0127349	-	yagS	0.6071	0.0395	0.9605	0.0515	0.9485	Strong	Deleterious	Moderate	Deleterious
14708	b0572	595600	596973	cusC	1	-0.0441776	0.0283416	-0.102031	0.00684297	-0.0519438	0.0207966	-0.0939092	-0.0144883	+	cusC	0.5124	0.049	0.951	0.0035	0.9965	Strong	Deleterious	Very Strong	Deleterious
3446155	b4632	529497	529592	ylbI	1	-0.00260781	0.04085	-0.0830357	0.0801723	-0.0202316	0.0296871	-0.0785951	0.0392391	+	ylbI	0.6559	0.4795	0.5205	0.261	0.739	Ambiguous	Deleterious	Ambiguous	Deleterious
18092	b4064	4278479	4279828	ghxP	4	0.00357485	0.00781698	-0.0126841	0.0195431	-0.00190228	0.0256567	-0.054335	0.0477032	+	yjcD	0.5593	0.673	0.327	0.4655	0.5345	Ambiguous	Beneficial	Ambiguous	Deleterious
16592	b2493	2614820	2615881	yfgO	1	-0.0524349	0.0441188	-0.141517	0.0349195	-0.0337008	0.0318113	-0.0958415	0.0288681	-	yfgO	0.5414	0.1095	0.8905	0.143	0.857	Anecdotal	Deleterious	Anecdotal	Deleterious
15530	b1408	1477621	1478226	ynbA	4	0.00372259	0.0138233	-0.0217885	0.0291374	-0.0169901	0.0454187	-0.0994839	0.062478	+	b1408	0.4653	0.6095	0.3905	0.357	0.643	Ambiguous	Beneficial	Ambiguous	Deleterious
15169	b1047	1107784	1108941	opgC	10	0.00283945	0.00532654	-0.00761002	0.0133068	-0.00297773	0.0265367	-0.0598184	0.0502539	-	mdoC	0.4387	0.6955	0.3045	0.4575	0.5425	Ambiguous	Beneficial	Ambiguous	Deleterious
15641	b1520	1608108	1609022	yneE	1	-0.0157714	0.0605513	-0.132201	0.0978907	-0.0123841	0.0418732	-0.0974496	0.0730451	-	b1520	0.4798	0.3905	0.6095	0.383	0.617	Ambiguous	Deleterious	Ambiguous	Deleterious
16954	b2874	3011461	3012393	yqeA	10	-0.000782088	0.00593664	-0.0119708	0.0104125	0.0151012	0.0292673	-0.045974	0.0761306	+	yqeA	0.4909	0.439	0.561	0.6995	0.3005	Ambiguous	Deleterious	Ambiguous	Beneficial
16584	b2485	2606262	2606912	hyfE	10	-0.00407717	0.00703039	-0.0186343	0.0100331	0.0137672	0.040804	-0.0688703	0.0924318	+	hyfE	0.533	0.292	0.708	0.631	0.369	Ambiguous	Deleterious	Ambiguous	Beneficial
17526	b3465	3604393	3604989	rsmD	10	-0.00129141	0.00563183	-0.0126272	0.0100084	0.0183981	0.0278427	-0.0382612	0.0731825	+	yhhF	0.5394	0.409	0.591	0.7365	0.2635	Ambiguous	Deleterious	Ambiguous	Beneficial
14485	b0347	368611	370275	mhpA	4	0.00681596	0.00837008	-0.00960261	0.0238455	-0.0131604	0.0283722	-0.0677589	0.0428813	+	mhpA	0.57	0.79	0.21	0.328	0.672	Ambiguous	Beneficial	Ambiguous	Deleterious
14727	b0591	622300	623550	entS	1	0.0626919	0.0391716	-0.0145252	0.139721	0.035656	0.0290515	-0.016879	0.0917446	+	ybdA	0.5803	0.946	0.054	0.911	0.089	Moderate	Beneficial	Moderate	Beneficial
16393	b2286	2402055	2403845	nuoC	1	-0.00258845	0.0578177	-0.107072	0.10662	-0.0184	0.038098	-0.087908	0.0589893	-	nuoC	0.5589	0.491	0.509	0.3245	0.6755	Ambiguous	Deleterious	Ambiguous	Deleterious
17520	b3459	3597984	3598367	panZ	10	-0.00721614	0.0059098	-0.0197345	0.00457176	-0.0457848	0.0318407	-0.110419	0.0150213	+	yhhK	0.5651	0.111	0.889	0.069	0.931	Anecdotal	Deleterious	Moderate	Deleterious
16194	b2086	2168712	2169611	yegS	10	-0.0116834	0.00639831	-0.0238483	0.000304869	-0.0675412	0.0298298	-0.126936	-0.00941679	+	yegS	0.4967	0.0295	0.9705	0.0095	0.9905	Strong	Deleterious	Very Strong	Deleterious
16010	b1892	1977847	1978197	flhD	4	0.044659	0.0118682	0.0221737	0.0668452	-0.144651	0.0394992	-0.218671	-0.068899	-	flhD	0.4644	1	0	0	1	Very Strong	Beneficial	Very Strong	Deleterious
15930	b1812	1894805	1896166	pabB	10	0.00368804	0.00726158	-0.00901928	0.0171555	0.0283485	0.0393705	-0.0480999	0.107809	+	pabB	0.5095	0.697	0.303	0.7695	0.2305	Ambiguous	Beneficial	Ambiguous	Beneficial
17385	b3322	3453508	3453927	gspB	1	0.00668686	0.0294211	-0.0472015	0.0596431	8.50595e-05	0.0200579	-0.038612	0.0391981	-	pioO	0.4595	0.5915	0.4085	0.5025	0.4975	Ambiguous	Beneficial	Ambiguous	Beneficial
16539	b2440	2556410	2557297	eutC	4	0.00449903	0.00924846	-0.0135417	0.0231747	-0.0168388	0.030859	-0.0757549	0.0396318	-	eutC	0.5664	0.6775	0.3225	0.299	0.701	Ambiguous	Beneficial	Ambiguous	Deleterious
17239	b3166	3311833	3312777	truB	1	-0.062662	0.0373796	-0.13573	0.00573575	-0.0466242	0.0265316	-0.0996855	0.00398091	-	truB	0.5249	0.038	0.962	0.04	0.96	Strong	Deleterious	Strong	Deleterious
18086	b4058	4271049	4273871	uvrA	1	0.029525	0.0210935	-0.0135049	0.0710683	-0.00311969	0.0166313	-0.034203	0.0281911	-	uvrA	0.5608	0.9155	0.0845	0.419	0.581	Moderate	Beneficial	Ambiguous	Deleterious
15049	b0925	981047	982894	ldtD	1	0.0193285	0.0361041	-0.0489603	0.090509	-0.0298649	0.0259166	-0.0797518	0.0212125	+	ycbB	0.5314	0.7015	0.2985	0.131	0.869	Ambiguous	Beneficial	Anecdotal	Deleterious
17606	b3546	3708784	3710475	eptB	1	0.0346211	0.0196774	-0.000700641	0.070203	0.0199995	0.0154462	-0.00701695	0.0515892	-	yhjW	0.5041	0.9735	0.0265	0.9265	0.0735	Strong	Beneficial	Moderate	Beneficial
16244	b2136	2225801	2226379	yohD	4	0.00639703	0.013901	-0.0196785	0.0322716	-0.0161016	0.0452728	-0.101123	0.0723682	+	yohD	0.544	0.6685	0.3315	0.3625	0.6375	Ambiguous	Beneficial	Ambiguous	Deleterious
14183	b0037	36271	37824	caiC	10	-0.00135761	0.00438857	-0.00982446	0.00702621	-0.00626482	0.0207048	-0.0476428	0.0337956	-	caiC	0.5103	0.366	0.634	0.3735	0.6265	Ambiguous	Deleterious	Ambiguous	Deleterious
1936889	b4465	3076179	3077456	yggP	1	-0.0438672	0.0210432	-0.0894778	0.00122944	-0.0154677	0.0170641	-0.0490907	0.0216708	-	yggP	0.5094	0.0285	0.9715	0.202	0.798	Strong	Deleterious	Ambiguous	Deleterious
18176	b4148	4376875	4377192	gdx	4	-0.00540773	0.0103274	-0.0252909	0.0151175	0.02031	0.0352518	-0.0481218	0.087838	+	sugE	0.5314	0.2995	0.7005	0.723	0.277	Ambiguous	Deleterious	Ambiguous	Beneficial
18265	b4240	4464759	4466180	treB	10	-0.00160971	0.00411542	-0.00941091	0.00644508	0.0353964	0.0181003	-0.00122887	0.070906	-	treB	0.5436	0.351	0.649	0.971	0.029	Ambiguous	Deleterious	Strong	Beneficial
14472	b0334	351215	352666	prpD	10	-0.000121234	0.00575724	-0.0117931	0.0122519	-0.0640795	0.0317015	-0.125758	0.00064192	+	prpD	0.5696	0.495	0.505	0.028	0.972	Ambiguous	Deleterious	Strong	Deleterious
15765	b1644	1721264	1722121	ydhJ	4	0.00781845	0.0127902	-0.0170849	0.032497	-0.0268074	0.0421001	-0.106388	0.0559807	+	b1644	0.5023	0.729	0.271	0.2665	0.7335	Ambiguous	Beneficial	Ambiguous	Deleterious
18182	b4154	4380510	4382318	frdA	1	-0.0773562	0.0234527	-0.121651	-0.0335489	-0.0589546	0.0169439	-0.0916235	-0.0257089	-	frdA	0.5638	0.0005	0.9995	0.001	0.999	Very Strong	Deleterious	Very Strong	Deleterious
15787	b1668	1747131	1748735	ydhS	4	0.015963	0.0112109	-0.00521914	0.0387547	-0.0538285	0.0366728	-0.125982	0.0149496	+	ydhS	0.4785	0.929	0.071	0.0725	0.9275	Moderate	Beneficial	Moderate	Deleterious
17280	b3209	3349806	3350459	elbB	10	0.0010284	0.00515015	-0.00900273	0.0110902	0.0265043	0.0238719	-0.0188691	0.0773227	-	yhbL	0.5275	0.579	0.421	0.8745	0.1255	Ambiguous	Beneficial	Anecdotal	Beneficial
17546	b3485	3625679	3626803	yhhJ	4	0.0068505	0.00708934	-0.00627531	0.0202917	-0.016967	0.0218872	-0.0608687	0.0270363	-	yhhJ	0.5467	0.8395	0.1605	0.2205	0.7795	Anecdotal	Beneficial	Ambiguous	Deleterious
17203	b3130	3277337	3277801	yhaV	4	-0.0016744	0.0108808	-0.0222849	0.0187543	0.00872713	0.0344245	-0.0571476	0.0768793	+	yhaV	0.4387	0.44	0.56	0.6035	0.3965	Ambiguous	Deleterious	Ambiguous	Beneficial
17307	b3236	3383330	3384268	mdh	4	0.000214957	0.00779495	-0.0150336	0.0142927	0.00491504	0.0239162	-0.041956	0.0538775	-	mdh	0.5229	0.5055	0.4945	0.5805	0.4195	Ambiguous	Beneficial	Ambiguous	Beneficial
17285	b3214	3361176	3361940	gltF	4	0.00488135	0.00501833	-0.0060532	0.0146919	-0.0152982	0.0168179	-0.04838	0.019137	+	gltF	0.4536	0.823	0.177	0.1905	0.8095	Anecdotal	Beneficial	Anecdotal	Deleterious
16258	b2149	2237769	2239289	mglA	4	0.0208901	0.00976674	0.00174381	0.0387013	-0.0698484	0.031736	-0.132012	-0.00852209	-	mglA	0.4536	0.982	0.018	0.013	0.987	Very Strong	Beneficial	Very Strong	Deleterious
16853	b2769	2894919	2895779	ygcQ	1	0.0814524	0.051699	-0.0264739	0.186148	0.0564771	0.0363851	-0.0139687	0.128422	-	ygcQ	0.5563	0.939	0.061	0.9415	0.0585	Moderate	Beneficial	Moderate	Beneficial
14729	b0593	624885	626060	entC	4	0.000774979	0.00869864	-0.016352	0.0174187	0.00160209	0.0294215	-0.0551877	0.0555449	+	entC	0.5646	0.535	0.465	0.52	0.48	Ambiguous	Beneficial	Ambiguous	Beneficial
17689	b3628	3803058	3804137	waaB	1	0.003679	0.0231536	-0.042911	0.0521442	-0.00940661	0.0182418	-0.0445552	0.0257356	-	rfaB	0.3963	0.565	0.435	0.3065	0.6935	Ambiguous	Beneficial	Ambiguous	Deleterious
16886	b2802	2935584	2937359	fucI	4	0.000244304	0.00727719	-0.0138418	0.0139697	-0.0109346	0.0236893	-0.0550598	0.0305438	+	fucI	0.545	0.5135	0.4865	0.3295	0.6705	Ambiguous	Beneficial	Ambiguous	Deleterious
18411	b4390	4627315	4628547	nadR	4	0.0089377	0.00707309	-0.00487145	0.0221612	-0.026187	0.0239057	-0.0697914	0.0162684	+	nadR	0.5093	0.8865	0.1135	0.124	0.876	Anecdotal	Beneficial	Anecdotal	Deleterious
17085	b3008	3152236	3153423	metC	10	-0.000987213	0.00516571	-0.0109087	0.0090842	-0.0311753	0.0248285	-0.0820486	0.0188907	+	metC	0.5101	0.4315	0.5685	0.1125	0.8875	Ambiguous	Deleterious	Anecdotal	Deleterious
16616	b2517	2643129	2644283	rlmN	1	-0.12941	0.0417255	-0.207293	-0.0467997	-0.0705406	0.0292278	-0.128355	-0.0150293	-	yfgB	0.5299	0.0015	0.9985	0.008	0.992	Very Strong	Deleterious	Very Strong	Deleterious
14732	b0596	628551	629297	entA	10	0.00431001	0.00619329	-0.00814956	0.016263	0.0162735	0.0336602	-0.0509114	0.08194	+	entA	0.5797	0.7485	0.2515	0.6815	0.3185	Ambiguous	Beneficial	Ambiguous	Beneficial
17768	b3708	3888730	3890145	tnaA	10	-0.00128839	0.0029175	-0.00716571	0.00437473	-0.00083447	0.0136889	-0.0263781	0.0254721	+	tnaA	0.5085	0.3375	0.6625	0.4825	0.5175	Ambiguous	Deleterious	Ambiguous	Deleterious
17265	b3194	3338466	3339248	mlaE	10	-0.00474808	0.00435412	-0.0129121	0.00371855	-0.0862466	0.02166	-0.128738	-0.0431761	-	yrbE	0.5517	0.1465	0.8535	0	1	Anecdotal	Deleterious	Very Strong	Deleterious
16556	b2457	2572157	2572450	eutM	1	-0.0615452	0.0507464	-0.164145	0.042882	-0.0365404	0.0375432	-0.116401	0.0391278	-	cchA	0.5816	0.1265	0.8735	0.159	0.841	Anecdotal	Deleterious	Anecdotal	Deleterious
14766	b0629	660425	661378	ybeF	4	-0.00128704	0.0065616	-0.0147296	0.0122622	0.00137424	0.0219867	-0.0392402	0.0435025	-	ybeF	0.4486	0.427	0.573	0.52	0.48	Ambiguous	Deleterious	Ambiguous	Beneficial
14964	b0839	880727	881929	dacC	4	0.00239568	0.0100314	-0.0169737	0.0233064	0.00401048	0.0331337	-0.0604254	0.0697635	+	dacC	0.517	0.606	0.394	0.5475	0.4525	Ambiguous	Beneficial	Ambiguous	Beneficial
17622	b3561	3725887	3726882	wecH	1	0.0109784	0.0143693	-0.0178299	0.0405431	-0.00947958	0.0123553	-0.0337416	0.0152639	+	yiaH	0.4679	0.771	0.229	0.2225	0.7775	Ambiguous	Beneficial	Ambiguous	Deleterious
16387	b2280	2395342	2395896	nuoJ	4	0.0118745	0.0110267	-0.00815032	0.0322418	-0.0378079	0.0341541	-0.104749	0.0238379	-	nuoJ	0.5387	0.867	0.133	0.129	0.871	Anecdotal	Beneficial	Anecdotal	Deleterious
16995	b2916	3059753	3060646	argP	4	0.0309229	0.00869786	0.0137344	0.0489434	-0.0998089	0.0286644	-0.157312	-0.0456062	+	argP	0.5436	0.9995	0.0005	0	1	Very Strong	Beneficial	Very Strong	Deleterious
17969	b3930	4119423	4120349	menA	4	0.0122113	0.00477849	0.00275747	0.0214962	-0.0379103	0.0157012	-0.0672557	-0.00589663	-	menA	0.534	0.9935	0.0065	0.0095	0.9905	Very Strong	Beneficial	Very Strong	Deleterious
1936712	b4500	2329798	2334402	yfaS	1	0.0218341	0.0268423	-0.034842	0.0762111	0.0166889	0.0209383	-0.0251065	0.058148	-	yfaS	0.5372	0.7855	0.2145	0.7965	0.2035	Ambiguous	Beneficial	Ambiguous	Beneficial
18413	b4392	4630733	4632670	slt	4	0.00764922	0.00553462	-0.0035238	0.0185078	-0.0256037	0.0193122	-0.0617023	0.0103112	+	slt	0.5454	0.9075	0.0925	0.0845	0.9155	Moderate	Beneficial	Moderate	Deleterious
16054	b1940	2015868	2016554	fliH	1	0.0970512	0.0523798	-0.00718334	0.199703	0.0473753	0.0387556	-0.0270323	0.122067	+	fliH	0.5706	0.9675	0.0325	0.882	0.118	Strong	Beneficial	Anecdotal	Beneficial
17494	b3432	3571316	3573502	glgB	4	0.0170253	0.00515318	0.00684453	0.0274122	-0.0495156	0.016836	-0.0826286	-0.0151394	-	glgB	0.5327	1	0	0.001	0.999	Very Strong	Beneficial	Very Strong	Deleterious
17298	b3227	3374869	3376236	dcuD	1	0.0465399	0.0255786	-0.00558026	0.0981045	0.0241767	0.0195243	-0.0137236	0.0617222	+	dcuD	0.5102	0.963	0.037	0.899	0.101	Strong	Beneficial	Anecdotal	Beneficial
15166	b1044	1105414	1105725	ymdA	10	-0.00943374	0.00585066	-0.021184	0.00293391	-0.0402391	0.0335301	-0.109512	0.026482	+	ymdA	0.4359	0.066	0.934	0.115	0.885	Moderate	Deleterious	Anecdotal	Deleterious
16890	b2806	2940143	2941243	rlmM	4	-0.00857769	0.00766625	-0.0240299	0.00655809	0.0258643	0.0245398	-0.0251926	0.0754777	-	ygdE	0.5223	0.1255	0.8745	0.8435	0.1565	Anecdotal	Deleterious	Anecdotal	Beneficial
16722	b2629	2765513	2765776	yfjM	10	-0.00264779	0.006631	-0.0152188	0.0100791	-0.00749265	0.0360306	-0.0785482	0.0647209	-	yfjM	0.4545	0.34	0.66	0.4265	0.5735	Ambiguous	Deleterious	Ambiguous	Deleterious
18005	b3966	4163639	4165483	btuB	4	0.000702558	0.00467196	-0.00873205	0.0101922	4.05358e-05	0.0153098	-0.0308917	0.0296375	+	btuB	0.5024	0.5595	0.4405	0.5015	0.4985	Ambiguous	Beneficial	Ambiguous	Beneficial
16509	b2410	2526946	2527944	yfeH	1	0.0711962	0.0473503	-0.0301711	0.171625	0.066306	0.0352976	-0.00548026	0.138525	+	yfeH	0.5175	0.9175	0.0825	0.9645	0.0355	Moderate	Beneficial	Strong	Beneficial
14587	b0449	470636	472417	mdlB	1	-0.0227868	0.0328487	-0.0859061	0.0394559	-0.0247179	0.0234509	-0.0716887	0.0241371	+	mdlB	0.5629	0.2475	0.7525	0.1545	0.8455	Ambiguous	Deleterious	Anecdotal	Deleterious
16448	b2342	2459159	2460469	fadI	4	-0.0166411	0.0104378	-0.0369716	0.00323754	0.0540933	0.0322908	-0.00813918	0.120633	-	yfcY	0.5584	0.0475	0.9525	0.952	0.048	Strong	Deleterious	Strong	Beneficial
18335	b4311	4538785	4539501	nanC	4	0.0198534	0.00739337	0.00506363	0.0348041	-0.0629196	0.0238519	-0.109719	-0.0146697	-	yjhA	0.4296	0.997	0.003	0.004	0.996	Very Strong	Beneficial	Very Strong	Deleterious
17410	b3347	3476607	3477419	fkpA	1	-0.0504794	0.0296704	-0.106893	0.00857861	-0.0466495	0.0211907	-0.0874006	-0.00427688	-	fkpA	0.4822	0.047	0.953	0.0175	0.9825	Strong	Deleterious	Very Strong	Deleterious
17715	b3654	3828945	3830336	xanP	4	-0.00296173	0.0063371	-0.0150787	0.00909831	0.0122986	0.0200368	-0.0239799	0.052511	+	yicE	0.5489	0.31	0.69	0.7355	0.2645	Ambiguous	Deleterious	Ambiguous	Beneficial
16621	b2522	2654157	2654933	sseB	10	-0.00619489	0.00429966	-0.0143469	0.00250832	-0.056317	0.0212382	-0.0977557	-0.0179837	-	sseB	0.471	0.083	0.917	0.003	0.997	Moderate	Deleterious	Very Strong	Deleterious
16205	b2098	2178821	2180098	yegT	4	-0.000531666	0.0110825	-0.0226033	0.0213433	-0.00515969	0.0356104	-0.0790875	0.0670894	+	yegT	0.5023	0.481	0.519	0.4475	0.5525	Ambiguous	Deleterious	Ambiguous	Deleterious
16750	b2660	2789982	2791250	lhgD	4	0.000582145	0.00889665	-0.0161138	0.0182261	0.00429429	0.028767	-0.0518416	0.0600799	+	ygaF	0.5768	0.519	0.481	0.5645	0.4355	Ambiguous	Beneficial	Ambiguous	Beneficial
14481	b0343	361926	363179	lacY	1	-0.0590849	0.0211961	-0.102713	-0.0163566	-0.0331957	0.0171923	-0.0671281	-0.00160114	-	lacY	0.4633	0.0035	0.9965	0.019	0.981	Very Strong	Deleterious	Very Strong	Deleterious
17965	b3926	4115714	4117222	glpK	1	0.00900824	0.0197955	-0.0323376	0.0511584	0.00462557	0.0162739	-0.0264351	0.0341024	-	glpK	0.5408	0.6905	0.3095	0.6015	0.3985	Ambiguous	Beneficial	Ambiguous	Beneficial
14864	b0732	767978	770611	mngB	10	0.00475723	0.00336334	-0.00202293	0.0112796	0.0374473	0.0148765	0.00859689	0.0685346	+	mngB	0.4935	0.925	0.075	0.9965	0.0035	Moderate	Beneficial	Very Strong	Beneficial
16845	b2761	2884553	2887219	cas3	10	-0.00586011	0.0033208	-0.0123192	0.000478888	-0.0102237	0.0148243	-0.0388861	0.017405	-	ygcB	0.4469	0.032	0.968	0.2435	0.7565	Strong	Deleterious	Ambiguous	Deleterious
18085	b4057	4270658	4271014	yjbR	1	-0.094897	0.0473218	-0.184958	0.00647773	-0.0383991	0.03377	-0.103025	0.0239673	+	yjbR	0.5042	0.0345	0.9655	0.128	0.872	Strong	Deleterious	Anecdotal	Deleterious
16771	b2682	2809617	2810354	ygaZ	10	-0.000920127	0.00681079	-0.0147092	0.0124699	0.0366186	0.0379631	-0.0448608	0.115265	+	ygaZ	0.5285	0.4455	0.5545	0.838	0.162	Ambiguous	Deleterious	Anecdotal	Beneficial
18323	b4299	4525015	4525803	yjhI	1	-0.109084	0.0427878	-0.189795	-0.02774	-0.0334729	0.0317479	-0.0926809	0.0260303	-	yjhI	0.4081	0.002	0.998	0.1545	0.8455	Very Strong	Deleterious	Anecdotal	Deleterious
18289	b4264	4490141	4491139	idnR	10	0.0038635	0.0044741	-0.00433667	0.0120524	0.0205688	0.0208698	-0.0178712	0.0627208	-	idnR	0.4705	0.804	0.196	0.8425	0.1575	Anecdotal	Beneficial	Anecdotal	Beneficial
15390	b1270	1327767	1328357	btuR	10	0.00244901	0.00702378	-0.0127458	0.0158066	0.0308105	0.0403936	-0.0483901	0.114428	-	btuR	0.5025	0.637	0.363	0.778	0.222	Ambiguous	Beneficial	Ambiguous	Beneficial
14454	b0316	333501	334433	yahB	10	-0.00259709	0.0044446	-0.0115655	0.00698003	-0.0117157	0.0210465	-0.0547572	0.0308803	-	yahB	0.493	0.285	0.715	0.2845	0.7155	Ambiguous	Deleterious	Ambiguous	Deleterious
17452	b3389	3517398	3518486	aroB	10	-0.00414042	0.00462418	-0.0126891	0.0046661	0.000629386	0.0192765	-0.0379202	0.0389254	-	aroB	0.5418	0.176	0.824	0.5135	0.4865	Anecdotal	Deleterious	Ambiguous	Beneficial
16753	b2663	2794253	2795653	gabP	10	-0.00139582	0.00346284	-0.00853242	0.00542166	-0.00522424	0.0170384	-0.0380621	0.027551	+	gabP	0.5132	0.344	0.656	0.3705	0.6295	Ambiguous	Deleterious	Ambiguous	Deleterious
17401	b3338	3467160	3469853	chiA	4	0.00835754	0.0035838	0.00138827	0.0151169	-0.0235028	0.0114733	-0.0470224	-0.00093895	-	chiA	0.5037	0.991	0.009	0.02	0.98	Very Strong	Beneficial	Very Strong	Deleterious
17575	b3514	3660414	3663527	mdtF	4	-0.00168355	0.00468474	-0.0112405	0.0076965	0.00474148	0.0157016	-0.0251678	0.0338194	+	mdtF	0.5302	0.364	0.636	0.617	0.383	Ambiguous	Deleterious	Ambiguous	Beneficial
1936971	b4472	3392458	3396258	yhdP	1	-0.0112609	0.018301	-0.0440436	0.0249673	-0.00509646	0.0135398	-0.0321743	0.0233059	-	yhdP	0.5335	0.278	0.722	0.3575	0.6425	Ambiguous	Deleterious	Ambiguous	Deleterious
17556	b3495	3640111	3640545	uspA	4	0.0257526	0.00693472	0.0115329	0.0393603	-0.0751929	0.0227464	-0.119464	-0.0281513	+	uspA	0.492	0.9995	0.0005	0.0025	0.9975	Very Strong	Beneficial	Very Strong	Deleterious
17864	b3816	4001426	4002376	corA	4	0.008116	0.00645159	-0.00482168	0.0207982	-0.0262286	0.0208383	-0.0658496	0.0155724	+	corA	0.5268	0.9035	0.0965	0.096	0.904	Moderate	Beneficial	Moderate	Deleterious
17409	b3346	3475718	3476440	yheO	1	0.0776887	0.0362853	0.00956736	0.149356	0.0319112	0.0258645	-0.0198382	0.0850557	-	yheO	0.473	0.987	0.013	0.885	0.115	Very Strong	Beneficial	Anecdotal	Beneficial
16926	b2845	2985847	2987076	yqeG	1	-0.0215032	0.0227737	-0.0647641	0.0242385	-0.0227487	0.0170649	-0.0556363	0.00963605	+	yqeG	0.4447	0.17	0.83	0.089	0.911	Anecdotal	Deleterious	Moderate	Deleterious
14204	b0058	59687	60346	rluA	4	-0.0154432	0.00874151	-0.0318848	0.0018212	0.0461482	0.0286921	-0.00875722	0.100576	-	rluA	0.5394	0.04	0.96	0.947	0.053	Strong	Deleterious	Moderate	Beneficial
17470	b3407	3537385	3539706	yhgF	10	0.00403333	0.0036927	-0.00291182	0.0109647	0.031995	0.0162771	-0.000503788	0.0633169	+	yhgF	0.5685	0.8695	0.1305	0.972	0.028	Anecdotal	Beneficial	Strong	Beneficial
14506	b0368	387795	388646	tauD	4	0.0116221	0.0106392	-0.00880963	0.0319582	-0.0397936	0.0350918	-0.10264	0.0275209	+	tauD	0.5446	0.86	0.14	0.1245	0.8755	Anecdotal	Beneficial	Anecdotal	Deleterious
16149	b2041	2111976	2113061	rfbB	10	-0.00534655	0.00379579	-0.0127292	0.0021711	0.000922292	0.0180345	-0.0347036	0.0382199	-	rfbB	0.4365	0.076	0.924	0.5185	0.4815	Moderate	Deleterious	Ambiguous	Beneficial
1936759	b2423	2540804	2541679	cysW	4	-0.0125986	0.0108076	-0.034367	0.00856771	0.0484483	0.0370699	-0.0187182	0.119547	-	cysW	0.5662	0.1215	0.8785	0.9185	0.0815	Anecdotal	Deleterious	Moderate	Beneficial
16193	b2085	2167989	2168306	yegR	4	0.0305437	0.0140816	0.00349625	0.0560163	-0.104064	0.0472724	-0.191619	-0.0161566	-	b2085	0.3648	0.9855	0.0145	0.0105	0.9895	Very Strong	Beneficial	Very Strong	Deleterious
14213	b0067	72911	74521	thiP	4	0.00369155	0.00533504	-0.00748284	0.014098	-0.0143099	0.0181593	-0.0495205	0.0209015	-	thiP	0.5841	0.7345	0.2655	0.1965	0.8035	Ambiguous	Beneficial	Anecdotal	Deleterious
14270	b0124	138835	141225	gcd	10	-0.00411093	0.004145	-0.0118113	0.00402781	-0.00596458	0.018268	-0.042949	0.0316458	-	gcd	0.5542	0.1625	0.8375	0.377	0.623	Anecdotal	Deleterious	Ambiguous	Deleterious
14294	b0148	162105	164534	hrpB	4	-0.0161423	0.00580132	-0.0270889	-0.00549789	0.0550015	0.0181983	0.0186186	0.0915437	+	hrpB	0.5658	0.0015	0.9985	0.9985	0.0015	Very Strong	Deleterious	Very Strong	Beneficial
14503	b0365	385232	386194	tauA	1	0.0566218	0.0503117	-0.047653	0.164724	0.0499024	0.0370463	-0.0206626	0.124585	+	tauA	0.5628	0.87	0.13	0.922	0.078	Anecdotal	Beneficial	Moderate	Beneficial
17724	b3664	3842455	3843789	adeQ	1	0.0308709	0.0171951	-0.00331504	0.0640731	0.0384507	0.0136439	0.0108078	0.0642798	-	yicO	0.4831	0.9665	0.0335	0.996	0.004	Strong	Beneficial	Very Strong	Beneficial
16216	b2109	2188430	2190910	yehB	10	-0.00927156	0.00449882	-0.0184435	0.000244889	-0.0340606	0.0230782	-0.077777	0.0108659	-	yehB	0.4551	0.028	0.972	0.069	0.931	Strong	Deleterious	Moderate	Deleterious
14206	b0060	63429	65780	polB	1	0.0361889	0.0316319	-0.0209544	0.0961634	0.0257166	0.0217032	-0.0145511	0.0678533	-	polB	0.5536	0.888	0.112	0.8865	0.1135	Anecdotal	Beneficial	Anecdotal	Beneficial
17000	b2921	3066277	3067173	srsR	1	-0.0249988	0.0270131	-0.0789573	0.0292161	-0.0440396	0.0202527	-0.084787	-0.00384202	-	ygfI	0.4459	0.1785	0.8215	0.0155	0.9845	Anecdotal	Deleterious	Very Strong	Deleterious
15031	b0907	957653	958741	serC	1	0.0153744	0.0456614	-0.0756564	0.107272	0.0151786	0.032666	-0.0474126	0.0805331	+	serC	0.5014	0.64	0.36	0.6775	0.3225	Ambiguous	Beneficial	Ambiguous	Beneficial
16323	b2215	2311646	2312749	ompC	1	-0.334323	0.042198	-0.421818	-0.247562	-0.230153	0.0311214	-0.294882	-0.171269	-	ompC	0.5063	0	1	0	1	Very Strong	Deleterious	Very Strong	Deleterious
16835	b2751	2873992	2875419	cysN	4	0.014152	0.0092536	-0.00380072	0.0337544	-0.0325309	0.0306608	-0.0946768	0.0297237	-	cysN	0.5462	0.9345	0.0655	0.137	0.863	Moderate	Beneficial	Anecdotal	Deleterious
17641	b3580	3747084	3748580	lyxK	4	0.00308525	0.00673286	-0.011099	0.0169883	-0.0101696	0.0232082	-0.0555126	0.0357659	+	lyxK	0.5745	0.669	0.331	0.332	0.668	Ambiguous	Beneficial	Ambiguous	Deleterious
18404	b4383	4619603	4620826	deoB	10	-0.00424255	0.00490518	-0.0139238	0.00560263	-0.0654399	0.0240863	-0.115046	-0.0194247	+	deoB	0.5433	0.196	0.804	0.0025	0.9975	Anecdotal	Deleterious	Very Strong	Deleterious
14850	b0718	749722	752169	ybgQ	4	-0.00794532	0.00577045	-0.0197035	0.0034466	0.0285133	0.0187348	-0.00633781	0.0665672	-	ybgQ	0.4996	0.0785	0.9215	0.949	0.051	Moderate	Deleterious	Moderate	Beneficial
17907	b3867	4052045	4053418	hemN	10	-0.0058288	0.00390488	-0.0139433	0.00192393	-0.0807177	0.0192115	-0.117374	-0.0449341	+	hemN	0.5313	0.069	0.931	0	1	Moderate	Deleterious	Very Strong	Deleterious
14391	b0253	268097	268960	ykfA	1	0.0452228	0.0351679	-0.0251429	0.115286	0.00176191	0.0247962	-0.0486073	0.0531132	-	ykfA	0.5683	0.8965	0.1035	0.5295	0.4705	Anecdotal	Beneficial	Ambiguous	Beneficial
15062	b0938	997868	998407	elfA	4	0.018429	0.0111151	-0.00360302	0.0392262	-0.0608519	0.0357367	-0.13083	0.00836948	+	ycbQ	0.4241	0.9515	0.0485	0.044	0.956	Strong	Beneficial	Strong	Deleterious
14271	b0125	141431	141967	hpt	4	0.0124556	0.010021	-0.0075954	0.0315344	-0.0405891	0.0332858	-0.104289	0.0249592	+	hpt	0.5065	0.8845	0.1155	0.1135	0.8865	Anecdotal	Beneficial	Anecdotal	Deleterious
16923	b2842	2982497	2983258	kduD	10	-0.0139357	0.00536846	-0.0250414	-0.00307968	-0.07605	0.0266269	-0.134258	-0.0254471	-	kduD	0.5197	0.0085	0.9915	0.002	0.998	Very Strong	Deleterious	Very Strong	Deleterious
1937039	b4452	3664864	3664969	gadY	4	-0.000766825	0.00721697	-0.0144489	0.0127094	0.0165205	0.023915	-0.0270073	0.0606543	+	gadY	0.4952	0.453	0.547	0.751	0.249	Ambiguous	Deleterious	Ambiguous	Beneficial
16295	b2186	2282940	2283947	yejK	4	-0.00964291	0.00831331	-0.0265722	0.00718763	0.0244427	0.0274618	-0.0316186	0.0785255	-	yejK	0.5228	0.122	0.878	0.815	0.185	Anecdotal	Deleterious	Anecdotal	Beneficial
17969	b3930	4119423	4120349	menA	1	-0.0333512	0.0199483	-0.0706368	0.00711155	-0.0379103	0.0157012	-0.0672557	-0.00589663	-	menA	0.534	0.052	0.948	0.0095	0.9905	Moderate	Deleterious	Very Strong	Deleterious
17966	b3927	4117245	4118090	glpF	4	-0.000579861	0.00549273	-0.0118557	0.010568	0.00479615	0.0174114	-0.0320297	0.0421671	-	glpF	0.5095	0.4605	0.5395	0.612	0.388	Ambiguous	Deleterious	Ambiguous	Beneficial
17619	b3558	3721198	3722049	insK	10	0.00026619	0.00333046	-0.00638342	0.00738381	-0.0108216	0.015519	-0.0399651	0.0196283	+	insK	0.4284	0.5335	0.4665	0.245	0.755	Ambiguous	Beneficial	Ambiguous	Deleterious
18159	b4131	4356470	4358617	cadA	4	0.000814775	0.00447753	-0.0074973	0.00921105	-0.00729358	0.0145497	-0.0356376	0.020913	-	cadA	0.4758	0.5725	0.4275	0.306	0.694	Ambiguous	Beneficial	Ambiguous	Deleterious
18061	b4033	4243531	4245075	malF	4	0.00783578	0.00662065	-0.00465151	0.02035	-0.0231487	0.0214928	-0.0634129	0.0180682	-	malF	0.5327	0.8815	0.1185	0.1395	0.8605	Anecdotal	Beneficial	Anecdotal	Deleterious
16331	b2223	2324756	2326078	atoE	1	0.0187246	0.0435989	-0.0678893	0.107363	-0.00373936	0.0315564	-0.0666379	0.0608636	+	atoE	0.5306	0.658	0.342	0.463	0.537	Ambiguous	Beneficial	Ambiguous	Deleterious
16022	b1905	1988716	1989213	ftnA	1	-0.0756493	0.0391593	-0.147246	-0.000227529	-0.0978855	0.0271779	-0.151679	-0.0443481	+	ftn	0.4277	0.025	0.975	0	1	Very Strong	Deleterious	Very Strong	Deleterious
17158	b3083	3234141	3234455	higB	4	0.0275802	0.0126044	0.00355479	0.051267	-0.0922048	0.0407058	-0.173257	-0.0122522	-	ygjN	0.3841	0.9875	0.0125	0.013	0.987	Very Strong	Beneficial	Very Strong	Deleterious
14911	b0786	819884	820588	ybhL	1	0.0182609	0.0363831	-0.0542498	0.0897527	-0.0144513	0.026085	-0.065469	0.0364384	+	ybhL	0.4865	0.6835	0.3165	0.2955	0.7045	Ambiguous	Beneficial	Ambiguous	Deleterious
1936837	b2702	2825832	2826395	srlA	4	0.00530078	0.0103084	-0.0137001	0.0250996	-0.0189584	0.0340482	-0.0857779	0.0430783	+	srlA	0.5018	0.7	0.3	0.282	0.718	Ambiguous	Beneficial	Ambiguous	Deleterious
17802	b3742	3926012	3926455	mioC	1	0.159809	0.0533478	0.0524948	0.267104	0.0990743	0.0390545	0.0252561	0.173841	-	mioC	0.5	1	0	0.9955	0.0045	Very Strong	Beneficial	Very Strong	Beneficial
17166	b3091	3241827	3243314	uxaA	10	-0.00801467	0.00408705	-0.0160496	0.000166809	-0.0539624	0.0205373	-0.0929286	-0.0163736	-	uxaA	0.537	0.0295	0.9705	0.002	0.998	Strong	Deleterious	Very Strong	Deleterious
17998	b3959	4156013	4156789	argB	1	0.0147345	0.0328614	-0.048091	0.082702	-0.00789341	0.0248521	-0.0554112	0.0407299	+	argB	0.5547	0.6765	0.3235	0.3755	0.6245	Ambiguous	Beneficial	Ambiguous	Deleterious
1936996	b3367	3497003	3497809	nirC	4	0.0093726	0.00631157	-0.00318331	0.0219277	-0.0377394	0.0197869	-0.076664	0.0033681	+	nirC	0.5489	0.926	0.074	0.0325	0.9675	Moderate	Beneficial	Strong	Deleterious
17412	b3349	3477907	3478497	slyD	4	-0.00248192	0.00946659	-0.0198718	0.0151512	0.0108402	0.0300467	-0.0467612	0.068117	-	slyD	0.5533	0.385	0.615	0.6425	0.3575	Ambiguous	Deleterious	Ambiguous	Beneficial
14952	b0827	865129	866364	moeA	10	-0.0173349	0.0066638	-0.0309379	-0.00378404	-0.140754	0.0399235	-0.216292	-0.0666831	-	moeA	0.5639	0.0035	0.9965	0	1	Very Strong	Deleterious	Very Strong	Deleterious
18279	b4254	4477307	4478311	argI	4	0.00705566	0.00689584	-0.00612857	0.0205732	-0.0310678	0.0224658	-0.0727989	0.0136841	-	argI	0.5214	0.859	0.141	0.0835	0.9165	Anecdotal	Beneficial	Moderate	Deleterious
14841	b0709	741075	742556	dtpD	1	0.0460853	0.0303617	-0.0122002	0.103033	-0.0107073	0.0220701	-0.0556297	0.0315186	-	ybgH	0.5243	0.94	0.06	0.3145	0.6855	Moderate	Beneficial	Ambiguous	Deleterious
17335	b3265	3413864	3415021	acrE	1	0.0439737	0.0336119	-0.0167882	0.108702	0.0283798	0.0231208	-0.0149599	0.0751643	+	acrE	0.5207	0.917	0.083	0.904	0.096	Moderate	Beneficial	Moderate	Beneficial
17949	b3909	4101690	4102673	kdgT	4	-0.01012	0.00927817	-0.0286879	0.00902419	0.038559	0.0310925	-0.0238115	0.0983974	+	kdgT	0.5274	0.15	0.85	0.895	0.105	Anecdotal	Deleterious	Anecdotal	Beneficial
17454	b3391	3519465	3520703	hofQ	1	-0.0785396	0.0271847	-0.131522	-0.0266198	-0.0576422	0.0201576	-0.0956897	-0.0178879	-	hofQ	0.5448	0.0015	0.9985	0.0035	0.9965	Very Strong	Deleterious	Very Strong	Deleterious
1937060	b3572	3739705	3740958	avtA	1	-0.0569672	0.0317835	-0.116427	0.00289638	-0.0764722	0.0219954	-0.121749	-0.0330312	+	avtA	0.5215	0.033	0.967	0	1	Strong	Deleterious	Very Strong	Deleterious
14999	b0874	913958	914857	lysO	1	-0.000991064	0.0370154	-0.0700012	0.0723973	-0.00688789	0.0271724	-0.0571069	0.0469118	-	ybjE	0.4822	0.489	0.511	0.4015	0.5985	Ambiguous	Deleterious	Ambiguous	Deleterious
18255	b4230	4452571	4453596	ytfT	4	0.00208061	0.00820917	-0.014053	0.0176639	-0.00739999	0.0265326	-0.0588936	0.0441007	+	ytfT	0.576	0.597	0.403	0.3865	0.6135	Ambiguous	Beneficial	Ambiguous	Deleterious
18269	b4244	4470986	4471447	pyrI	10	-0.00308826	0.00522401	-0.013177	0.00706259	-0.00592969	0.0263388	-0.0571481	0.0465036	-	pyrI	0.4848	0.2805	0.7195	0.419	0.581	Ambiguous	Deleterious	Ambiguous	Deleterious
18291	b4266	4492587	4493351	idnO	10	0.00130118	0.0049701	-0.00762063	0.010887	0.0106385	0.0223657	-0.0332469	0.0561419	-	idnO	0.4941	0.6165	0.3835	0.691	0.309	Ambiguous	Beneficial	Ambiguous	Beneficial
17266	b3195	3339256	3340065	mlaF	1	0.0308391	0.0297983	-0.0250181	0.0892285	0.0148827	0.0218118	-0.0275098	0.0565753	-	yrbF	0.5457	0.8605	0.1395	0.75	0.25	Anecdotal	Beneficial	Ambiguous	Beneficial
17386	b3323	3453929	3455398	gspA	4	0.00938748	0.00369477	0.00223101	0.0172769	-0.0229769	0.0125211	-0.047845	0.00260471	-	gspA	0.4898	0.9955	0.0045	0.0385	0.9615	Very Strong	Beneficial	Strong	Deleterious
18184	b4156	4383839	4385341	yjeM	1	0.0135183	0.0140037	-0.0156932	0.0409489	-0.00549862	0.0124843	-0.0280825	0.0173181	+	yjeM	0.4711	0.83	0.17	0.319	0.681	Anecdotal	Beneficial	Ambiguous	Deleterious
16467	b2362	2475511	2475873	yfdS	1	0.0338776	0.0588905	-0.0872273	0.152106	0.0078635	0.0423717	-0.0735356	0.0911567	+	yfdS	0.4711	0.71	0.29	0.568	0.432	Ambiguous	Beneficial	Ambiguous	Beneficial
18336	b4312	4540957	4541559	fimB	10	-0.0197503	0.0047386	-0.0293656	-0.0105216	-0.103783	0.0235666	-0.148634	-0.0603839	+	fimB	0.4345	0	1	0	1	Very Strong	Deleterious	Very Strong	Deleterious
15470	b1350	1414786	1417386	recE	4	0.00424836	0.00997287	-0.0148965	0.022174	-0.00673505	0.0325243	-0.0654527	0.0569274	-	recE	0.494	0.665	0.335	0.4255	0.5745	Ambiguous	Beneficial	Ambiguous	Deleterious
16201	b2094	2174597	2175049	gatA	4	-0.02559	0.0106256	-0.0475225	-0.00408764	0.095296	0.0349942	0.0240378	0.166716	-	gatA	0.426	0.0105	0.9895	0.995	0.005	Very Strong	Deleterious	Very Strong	Beneficial
15746	b1625	1704949	1705164	cnu	4	0.0115238	0.00995831	-0.0087762	0.0306258	-0.034344	0.0343226	-0.0974886	0.0319783	+	ydgT	0.4722	0.864	0.136	0.164	0.836	Anecdotal	Beneficial	Anecdotal	Deleterious
18059	b4031	4240779	4242254	xylE	10	0.0031277	0.00256465	-0.00171329	0.00798228	-0.00224264	0.0127851	-0.026138	0.0216116	-	xylE	0.4959	0.8845	0.1155	0.4315	0.5685	Anecdotal	Beneficial	Ambiguous	Deleterious
17427	b3364	3492568	3493749	tsgA	4	-0.0084481	0.00592629	-0.0201278	0.00300849	0.0267871	0.0185873	-0.0106008	0.0638421	+	tsgA	0.5186	0.068	0.932	0.918	0.082	Moderate	Deleterious	Moderate	Beneficial
18242	b4217	4439587	4439793	ytfK	10	-0.00920394	0.00624017	-0.0213732	0.00285322	-0.0251479	0.0350427	-0.0979078	0.0474662	+	ytfK	0.4348	0.0625	0.9375	0.2245	0.7755	Moderate	Deleterious	Ambiguous	Deleterious
16820	b2736	2861430	2862338	ygbJ	4	-0.00128584	0.0120469	-0.0256524	0.0217407	0.0119882	0.0391109	-0.0630312	0.0899945	+	ygbJ	0.5303	0.452	0.548	0.6115	0.3885	Ambiguous	Deleterious	Ambiguous	Beneficial
16293	b2184	2280632	2282392	radD	10	0.00822278	0.00600719	-0.00344437	0.0197554	0.0786149	0.030379	0.0164692	0.139713	+	yejH	0.5315	0.913	0.087	0.993	0.007	Moderate	Beneficial	Very Strong	Beneficial
18208	b4183	4411302	4411961	yjfK	10	0.000911147	0.00464415	-0.00815493	0.0100278	0.0069119	0.0218335	-0.0357503	0.0488548	+	yjfK	0.4742	0.5845	0.4155	0.6295	0.3705	Ambiguous	Beneficial	Ambiguous	Beneficial
18412	b4391	4628855	4630522	ettA	10	0.00512396	0.00500117	-0.00514953	0.0152807	-0.00774096	0.0232433	-0.0552721	0.0396681	-	yjjK	0.5474	0.845	0.155	0.3745	0.6255	Anecdotal	Beneficial	Ambiguous	Deleterious
15328	b1206	1259124	1260803	dauA	1	-0.0259389	0.0501699	-0.12827	0.0653991	-0.0209701	0.0341157	-0.0867878	0.0428008	-	ychM	0.5464	0.3015	0.6985	0.271	0.729	Ambiguous	Deleterious	Ambiguous	Deleterious
15075	b0951	1013259	1014899	pqiB	1	-0.000657448	0.0365917	-0.0723428	0.0713326	-0.00142448	0.0262313	-0.0527238	0.0509498	+	pqiB	0.5021	0.491	0.509	0.4805	0.5195	Ambiguous	Deleterious	Ambiguous	Deleterious
17385	b3322	3453508	3453927	gspB	4	0.000923651	0.00624236	-0.0111803	0.0130355	8.50595e-05	0.0200579	-0.038612	0.0391981	-	pioO	0.4595	0.5555	0.4445	0.5025	0.4975	Ambiguous	Beneficial	Ambiguous	Beneficial
1937170	b3876	4064363	4065766	yihO	1	-0.0336659	0.0160548	-0.0649282	-0.00196793	-0.0159719	0.0129438	-0.0416695	0.0104288	-	yihO	0.4501	0.021	0.979	0.105	0.895	Very Strong	Deleterious	Anecdotal	Deleterious
17605	b3544	3706098	3707705	dppA	1	0.0306377	0.0273304	-0.022934	0.0830128	0.0295853	0.0203706	-0.00889805	0.0678571	-	dppA	0.5155	0.8725	0.1275	0.929	0.071	Anecdotal	Beneficial	Moderate	Beneficial
17658	b3597	3770243	3771379	yibH	10	-0.00161342	0.0047523	-0.0107162	0.00733502	-0.058089	0.0223876	-0.103706	-0.0150708	-	yibH	0.5268	0.36	0.64	0.0035	0.9965	Ambiguous	Deleterious	Very Strong	Deleterious
17740	b3680	3860283	3861176	yidL	1	-0.00800193	0.022639	-0.0536154	0.0397774	-0.00270348	0.0179383	-0.0385804	0.0337193	+	yidL	0.4351	0.354	0.646	0.433	0.567	Ambiguous	Deleterious	Ambiguous	Deleterious
17475	b3412	3544074	3544844	bioH	1	0.0661312	0.0360501	-0.00254627	0.1388	0.0401905	0.0270406	-0.011443	0.0916782	-	bioH	0.5616	0.9675	0.0325	0.932	0.068	Strong	Beneficial	Moderate	Beneficial
17628	b3567	3732201	3733742	xylG	10	0.00142304	0.00223141	-0.00288417	0.00572434	0.0103149	0.0107861	-0.012364	0.0308311	+	xylG	0.4708	0.737	0.263	0.824	0.176	Ambiguous	Beneficial	Anecdotal	Beneficial
17040	b2961	3103013	3104065	mutY	10	0.00324612	0.00553753	-0.00736927	0.0143415	-0.00717229	0.0281679	-0.0639689	0.0500223	+	mutY	0.5518	0.724	0.276	0.395	0.605	Ambiguous	Beneficial	Ambiguous	Deleterious
17159	b3084	3234739	3235875	rlmG	10	-0.0030282	0.00575548	-0.0135084	0.00777837	-0.0288642	0.0271338	-0.0825542	0.0269176	-	ygjO	0.5383	0.298	0.702	0.156	0.844	Ambiguous	Deleterious	Anecdotal	Deleterious
17126	b3050	3192208	3192837	yqiJ	4	0.00234778	0.0060256	-0.0107599	0.0145684	-0.00945689	0.0191093	-0.0479782	0.0292644	+	yqiJ	0.4254	0.645	0.355	0.302	0.698	Ambiguous	Beneficial	Ambiguous	Deleterious
14196	b0050	51229	51606	apaG	4	0.00634279	0.00862793	-0.0109419	0.0238619	-0.00876896	0.0272554	-0.0655428	0.0481697	-	apaG	0.5185	0.768	0.232	0.378	0.622	Ambiguous	Beneficial	Ambiguous	Deleterious
17582	b3521	3672414	3673313	rcdB	1	-0.0560461	0.0355289	-0.124472	0.0126759	-0.0664388	0.0249925	-0.114884	-0.0178348	+	yhjC	0.5333	0.0555	0.9445	0.002	0.998	Moderate	Deleterious	Very Strong	Deleterious
14970	b0845	886131	887339	ybjJ	4	-0.0105988	0.00896813	-0.0280178	0.00678941	0.0426149	0.0291434	-0.0127651	0.10086	-	ybjJ	0.5492	0.121	0.879	0.934	0.066	Anecdotal	Deleterious	Moderate	Beneficial
16181	b2073	2152469	2153128	yegL	1	-0.00339815	0.0412508	-0.0870012	0.0756332	-0.0131312	0.0290831	-0.0747993	0.0443987	-	yegL	0.5106	0.4645	0.5355	0.321	0.679	Ambiguous	Deleterious	Ambiguous	Deleterious
17622	b3561	3725887	3726882	wecH	4	0.0047194	0.00366009	-0.00252564	0.0120775	-0.00947958	0.0123553	-0.0337416	0.0152639	+	yiaH	0.4679	0.8905	0.1095	0.2225	0.7775	Anecdotal	Beneficial	Ambiguous	Deleterious
18335	b4311	4538785	4539501	nanC	1	-0.0679565	0.0320355	-0.130216	-0.00491473	-0.0629196	0.0238519	-0.109719	-0.0146697	-	yjhA	0.4296	0.0195	0.9805	0.004	0.996	Very Strong	Deleterious	Very Strong	Deleterious
17154	b3079	3227801	3228871	ygjJ	1	-0.0672323	0.0309135	-0.128139	-0.0100636	-0.0436479	0.0224609	-0.085994	0.000347595	+	ygjJ	0.5191	0.0115	0.9885	0.0255	0.9745	Very Strong	Deleterious	Strong	Deleterious
18371	b4347	4579499	4579840	symE	1	0.0680338	0.031383	0.00738709	0.132757	0.050201	0.0218496	0.00691116	0.0930553	-	yjiW	0.5556	0.984	0.016	0.9925	0.0075	Very Strong	Beneficial	Very Strong	Beneficial
16767	b2677	2804815	2806017	proV	10	-0.00805211	0.00333299	-0.0146675	-0.00188148	-0.0042497	0.0153133	-0.0351377	0.0262143	+	proV	0.4904	0.007	0.993	0.4005	0.5995	Very Strong	Deleterious	Ambiguous	Deleterious
18154	b4126	4351843	4352073	yjdI	4	0.00686185	0.00645508	-0.00670513	0.0199817	-0.0175294	0.0204034	-0.05994	0.0263566	+	yjdI	0.4892	0.842	0.158	0.1985	0.8015	Anecdotal	Beneficial	Anecdotal	Deleterious
17968	b3929	4118845	4119330	rraA	4	-0.00431175	0.00712051	-0.018402	0.00985949	0.0184064	0.0232495	-0.0286803	0.0636123	-	rraA	0.5226	0.2775	0.7225	0.782	0.218	Ambiguous	Deleterious	Ambiguous	Beneficial
1937120	b3771	3953478	3955328	ilvD	1	-0.0769444	0.0243112	-0.125927	-0.0291319	-0.0367739	0.0180354	-0.0749914	3.22366e-06	+	ilvD	0.5635	0.001	0.999	0.0255	0.9745	Very Strong	Deleterious	Strong	Deleterious
17923	b3883	4073739	4074635	yihV	1	-0.033118	0.0405767	-0.107994	0.0419386	-0.0342012	0.0270038	-0.0881097	0.0198549	+	yihV	0.5563	0.2055	0.7945	0.118	0.882	Ambiguous	Deleterious	Anecdotal	Deleterious
17836	b3785	3969031	3970077	wzzE	1	-0.123634	0.0182474	-0.159471	-0.0848637	-0.0788887	0.0153828	-0.109101	-0.0505579	+	wzzE	0.5272	0	1	0	1	Very Strong	Deleterious	Very Strong	Deleterious
18231	b4206	4428079	4428717	ytfB	1	0.0109721	0.0360425	-0.0591958	0.0796016	0.0011981	0.0273902	-0.0504804	0.052661	-	ytfB	0.5571	0.6145	0.3855	0.519	0.481	Ambiguous	Beneficial	Ambiguous	Beneficial
14712	b0576	601959	603335	pheP	10	-3.78685e-05	0.00557573	-0.0114474	0.0113973	-0.0464789	0.028773	-0.101189	0.0101859	+	pheP	0.5251	0.495	0.505	0.0505	0.9495	Ambiguous	Deleterious	Moderate	Deleterious
14827	b0695	721730	724414	kdpD	4	-0.0024826	0.00691574	-0.0168142	0.011723	0.0159465	0.0216525	-0.028945	0.0618931	-	kdpD	0.5758	0.363	0.637	0.7665	0.2335	Ambiguous	Deleterious	Ambiguous	Beneficial
15116	b0992	1052289	1053362	yccM	4	0.0130502	0.00981147	-0.00639672	0.0318526	-0.0446428	0.0306296	-0.105816	0.0210334	-	yccM	0.4916	0.9025	0.0975	0.0845	0.9155	Moderate	Beneficial	Moderate	Deleterious
16973	b2893	3038112	3038822	dsbC	4	-0.0349412	0.0100233	-0.0546392	-0.0144536	0.130426	0.032248	0.0604711	0.196604	-	dsbC	0.4838	0	1	1	0	Very Strong	Deleterious	Very Strong	Beneficial
16621	b2522	2654157	2654933	sseB	1	-0.070758	0.0287555	-0.125471	-0.0139615	-0.056317	0.0212382	-0.0977557	-0.0179837	-	sseB	0.471	0.0055	0.9945	0.003	0.997	Very Strong	Deleterious	Very Strong	Deleterious
14226	b0080	88028	89032	cra	1	0.0468897	0.0407429	-0.035639	0.129511	0.0267561	0.029268	-0.0313006	0.0827929	+	fruR	0.5493	0.8795	0.1205	0.815	0.185	Anecdotal	Beneficial	Anecdotal	Beneficial
18050	b4022	4230354	4231226	rluF	4	0.00791877	0.00688755	-0.00578112	0.0213489	-0.029559	0.0230312	-0.0762726	0.0148141	+	yjbC	0.5155	0.8585	0.1415	0.097	0.903	Anecdotal	Beneficial	Moderate	Deleterious
14153	b0008	8238	9191	talB	10	-0.00544871	0.0053438	-0.0158349	0.00546537	-0.0225591	0.0251279	-0.0744181	0.0265898	+	talB	0.5199	0.167	0.833	0.1905	0.8095	Anecdotal	Deleterious	Anecdotal	Deleterious
15678	b1556	1640370	1640585	essQ	10	-0.0024705	0.0075115	-0.0168387	0.0107728	0.0315305	0.0434093	-0.0543801	0.114171	-	b1556	0.463	0.36	0.64	0.7515	0.2485	Ambiguous	Deleterious	Ambiguous	Beneficial
16318	b2210	2305108	2306754	mqo	1	-0.0240848	0.0365345	-0.0943784	0.0478854	-0.0268026	0.0264453	-0.0791484	0.0212924	-	mqo	0.5404	0.2535	0.7465	0.1455	0.8545	Ambiguous	Deleterious	Anecdotal	Deleterious
17804	b3744	3927155	3928147	asnA	4	0.00167071	0.0060224	-0.00992336	0.013952	-0.00490095	0.0198504	-0.0436988	0.0325487	+	asnA	0.565	0.609	0.391	0.398	0.602	Ambiguous	Beneficial	Ambiguous	Deleterious
17601	b3540	3701864	3702868	dppF	1	0.0863469	0.0326883	0.0229972	0.153763	0.0528345	0.024413	0.00363927	0.100502	-	dppF	0.5612	0.993	0.007	0.9835	0.0165	Very Strong	Beneficial	Very Strong	Beneficial
17091	b3014	3158627	3158884	yqhH	1	-0.09424	0.0509825	-0.19596	0.00824521	-0.0727486	0.0381565	-0.1422	0.0023026	+	yqhH	0.4845	0.037	0.963	0.027	0.973	Strong	Deleterious	Strong	Deleterious
18380	b4356	4593361	4594722	lgoT	10	0.000441342	0.00431872	-0.00808452	0.00884542	0.00654974	0.0196789	-0.031273	0.0437913	-	yjiZ	0.5198	0.539	0.461	0.623	0.377	Ambiguous	Beneficial	Ambiguous	Beneficial
16982	b2902	3045158	3045901	ygfF	1	-0.0815581	0.0506656	-0.18103	0.0171514	-0.0539598	0.0354985	-0.124947	0.0157223	-	ygfF	0.5497	0.055	0.945	0.071	0.929	Moderate	Deleterious	Moderate	Deleterious
16397	b2290	2407561	2408778	alaA	1	0.0273646	0.0318629	-0.0328656	0.0896715	-0.00286952	0.0235788	-0.0462473	0.0397757	+	yfbQ	0.5049	0.8305	0.1695	0.4565	0.5435	Anecdotal	Beneficial	Ambiguous	Deleterious
16688	b2593	2734303	2735034	yfiH	4	0.0283211	0.00774457	0.0131864	0.0438727	-0.0956047	0.0262516	-0.144966	-0.0449669	-	yfiH	0.5478	1	0	0	1	Very Strong	Beneficial	Very Strong	Deleterious
15458	b1338	1403255	1404565	abgA	1	-0.00273615	0.0536536	-0.107432	0.102143	-0.0160873	0.0383207	-0.0921781	0.0573743	-	ydaJ	0.5523	0.4765	0.5235	0.3475	0.6525	Ambiguous	Deleterious	Ambiguous	Deleterious
14646	b0509	536586	537464	glxR	4	-0.00647948	0.00946012	-0.0248125	0.0121512	0.0286702	0.0312005	-0.0333794	0.0911054	+	glxR	0.5074	0.251	0.749	0.8155	0.1845	Ambiguous	Deleterious	Anecdotal	Beneficial
17779	b3719	3899408	3900577	yieL	4	0.00678258	0.00596723	-0.00620932	0.0192867	-0.0249719	0.0192122	-0.0629144	0.015974	-	yieL	0.5	0.8585	0.1415	0.104	0.896	Anecdotal	Beneficial	Anecdotal	Deleterious
14196	b0050	51229	51606	apaG	10	-0.00952445	0.00566885	-0.020071	0.00161216	-0.00876896	0.0272554	-0.0655428	0.0481697	-	apaG	0.5185	0.0525	0.9475	0.378	0.622	Moderate	Deleterious	Ambiguous	Deleterious
15855	b1737	1819856	1821214	chbC	4	0.0164048	0.0119654	-0.00599003	0.0392595	-0.0516	0.0387805	-0.125905	0.0232164	-	chbC	0.4923	0.9275	0.0725	0.101	0.899	Moderate	Beneficial	Anecdotal	Deleterious
15959	b1841	1924595	1924969	yobA	1	-0.00158936	0.0662799	-0.12729	0.131483	-0.0132655	0.0468049	-0.100126	0.0831904	-	yobA	0.4987	0.4935	0.5065	0.393	0.607	Ambiguous	Deleterious	Ambiguous	Deleterious
15121	b0997	1059256	1061802	torA	1	-0.0363902	0.0395097	-0.111701	0.0402433	-0.0278576	0.027836	-0.0824579	0.0276972	+	torA	0.5532	0.1705	0.8295	0.164	0.836	Anecdotal	Deleterious	Anecdotal	Deleterious
17603	b3542	3703859	3704761	dppC	10	-0.0141307	0.0051185	-0.0240112	-0.0037028	-0.0994695	0.0265267	-0.148688	-0.0495922	-	dppC	0.5903	0.0045	0.9955	0	1	Very Strong	Deleterious	Very Strong	Deleterious
17931	b3891	4080299	4081228	fdhE	10	-0.0106075	0.00429987	-0.0195903	-0.00152564	-0.0279129	0.0207689	-0.0725002	0.0134548	-	fdhE	0.5462	0.01	0.99	0.092	0.908	Very Strong	Deleterious	Moderate	Deleterious
17262	b3191	3336963	3337256	mlaB	4	0.00128961	0.00709875	-0.0135064	0.0155541	-0.00333351	0.0224743	-0.0478129	0.0440355	-	yrbB	0.534	0.5715	0.4285	0.4475	0.5525	Ambiguous	Beneficial	Ambiguous	Deleterious
14350	b0210	231926	232549	yafE	1	0.0488142	0.0634401	-0.0759663	0.164712	0.0334769	0.0434025	-0.0529415	0.115339	+	yafE	0.4904	0.7815	0.2185	0.773	0.227	Ambiguous	Beneficial	Ambiguous	Beneficial
18184	b4156	4383839	4385341	yjeM	10	-0.00506278	0.00260246	-0.00978275	-2.86095e-05	-0.00549862	0.0124843	-0.0280825	0.0173181	+	yjeM	0.4711	0.0245	0.9755	0.319	0.681	Very Strong	Deleterious	Ambiguous	Deleterious
18117	b4089	4312101	4312991	alsR	1	-0.0541997	0.0220436	-0.0984518	-0.0118327	-0.0260726	0.0172691	-0.0595489	0.00783749	-	rpiR	0.4747	0.0055	0.9945	0.0625	0.9375	Very Strong	Deleterious	Moderate	Deleterious
1937156	b3845	4027609	4028772	fadA	4	0.0119017	0.00674236	-0.00082986	0.0244533	-0.0353436	0.01979	-0.0734154	0.00618977	-	fadA	0.5773	0.967	0.033	0.0485	0.9515	Strong	Beneficial	Strong	Deleterious
15996	b1878	1962580	1962972	flhE	4	0.00972939	0.0118367	-0.0146708	0.0342726	-0.0259234	0.0406199	-0.107353	0.0537984	-	flhE	0.5267	0.7985	0.2015	0.268	0.732	Ambiguous	Beneficial	Ambiguous	Deleterious
16687	b2592	2731600	2734173	clpB	10	-0.010878	0.00478208	-0.02012	-0.0023111	-0.0325597	0.0208178	-0.0762525	0.00696723	-	clpB	0.5144	0.008	0.992	0.048	0.952	Very Strong	Deleterious	Strong	Deleterious
17336	b3266	3415033	3418137	acrF	10	-0.000264578	0.00332816	-0.00733751	0.00674162	0.0153775	0.0164172	-0.0157905	0.048502	+	acrF	0.5153	0.464	0.536	0.828	0.172	Ambiguous	Deleterious	Anecdotal	Beneficial
16757	b2667	2797211	2797510	ygaV	1	-0.000697405	0.0362911	-0.0741708	0.0760833	-0.0263601	0.0280714	-0.0803547	0.0285176	+	ygaV	0.53	0.4935	0.5065	0.1735	0.8265	Ambiguous	Deleterious	Anecdotal	Deleterious
3446137	b4659	NA	NA	NA	1	-0.030029	0.022111	-0.072928	0.0173095	-0.0236704	0.0168643	-0.057157	0.0106323	+	yabP	0.4249	0.0955	0.9045	0.083	0.917	Moderate	Deleterious	Moderate	Deleterious
14522	b0384	403281	403601	psiF	10	-0.00408928	0.00713176	-0.0178988	0.00933554	-0.00880653	0.0409451	-0.0859289	0.0728322	+	psiF	0.4766	0.29	0.71	0.423	0.577	Ambiguous	Deleterious	Ambiguous	Deleterious
14905	b0780	815739	816647	ybhK	10	0.00152253	0.0062236	-0.011069	0.0136114	0.0333091	0.0339786	-0.0386107	0.103715	-	ybhK	0.5138	0.596	0.404	0.8275	0.1725	Ambiguous	Beneficial	Anecdotal	Beneficial
14953	b0828	866568	867533	iaaA	4	-0.00404681	0.0131218	-0.0295315	0.0208602	0.0185365	0.0431233	-0.0674142	0.102029	+	iaaA	0.5652	0.376	0.624	0.6645	0.3355	Ambiguous	Deleterious	Ambiguous	Beneficial
17626	b3565	3729443	3730765	xylA	10	-0.00165464	0.00416021	-0.00953395	0.00648111	-0.00842077	0.0200296	-0.0449158	0.0301265	-	xylA	0.5087	0.3415	0.6585	0.3485	0.6515	Ambiguous	Deleterious	Ambiguous	Deleterious
17098	b3022	3168248	3168544	mqsR	10	0.000711576	0.00551358	-0.0102426	0.0111696	0.00917391	0.0290813	-0.0494497	0.0650106	-	b3022	0.4007	0.545	0.455	0.6125	0.3875	Ambiguous	Beneficial	Ambiguous	Beneficial
14485	b0347	368611	370275	mhpA	10	-0.00742842	0.00533922	-0.0185167	0.00312283	-0.0131604	0.0283722	-0.0677589	0.0428813	+	mhpA	0.57	0.085	0.915	0.328	0.672	Moderate	Deleterious	Ambiguous	Deleterious
1937052	b3552	3716547	3717206	yiaD	1	-0.0536976	0.0340262	-0.118707	0.00942567	-0.0426098	0.0243769	-0.0917062	0.00439985	+	yiaD	0.5788	0.0545	0.9455	0.0415	0.9585	Moderate	Deleterious	Strong	Deleterious
17964	b3925	4114569	4115579	glpX	1	0.00926574	0.0257836	-0.0466365	0.0597567	0.0158253	0.0205783	-0.0255971	0.0566233	-	glpX	0.5678	0.654	0.346	0.7735	0.2265	Ambiguous	Beneficial	Ambiguous	Beneficial
17744	b3685	3864612	3866273	yidE	1	-0.0530574	0.0228197	-0.0956485	-0.00947273	-0.0453145	0.0171038	-0.0790176	-0.0105817	-	yidE	0.5289	0.0105	0.9895	0.0035	0.9965	Very Strong	Deleterious	Very Strong	Deleterious
15431	b1311	1373222	1374103	ycjO	4	-0.00520482	0.0113658	-0.0261869	0.0167354	0.0167141	0.0373388	-0.0557741	0.0853692	+	ycjO	0.5363	0.333	0.667	0.6705	0.3295	Ambiguous	Deleterious	Ambiguous	Beneficial
1936934	b4470	3255341	3256651	cyuA	10	-0.00246384	0.00575965	-0.0138254	0.00866648	-0.0748175	0.0291981	-0.131936	-0.0161207	-	yhaM	0.569	0.322	0.678	0.0045	0.9955	Ambiguous	Deleterious	Very Strong	Deleterious
1936492	b4492	NA	NA	ydbA	1	0.022365	0.0408889	-0.0542663	0.0979901	0.00330123	0.0291161	-0.0547069	0.0588012	+	ydbA	0.503	0.712	0.288	0.5525	0.4475	Ambiguous	Beneficial	Ambiguous	Beneficial
16143	b2035	2106060	2107226	wbbH	4	0.00154861	0.00697982	-0.0121103	0.0155292	-0.00450177	0.0234366	-0.0489408	0.0393253	-	wbbH	0.3231	0.581	0.419	0.4145	0.5855	Ambiguous	Beneficial	Ambiguous	Deleterious
17734	b3674	3855114	3855611	yidF	4	-0.000439833	0.00697704	-0.0141814	0.0129539	0.00604316	0.0225234	-0.038642	0.0490379	-	yidF	0.5361	0.4675	0.5325	0.604	0.396	Ambiguous	Deleterious	Ambiguous	Beneficial
18050	b4022	4230354	4231226	rluF	10	-0.000133488	0.00473322	-0.00936742	0.00893399	-0.029559	0.0230312	-0.0762726	0.0148141	+	yjbC	0.5155	0.488	0.512	0.097	0.903	Ambiguous	Deleterious	Moderate	Deleterious
17130	b3054	3199664	3200965	ygiF	10	0.000435948	0.0050369	-0.00994716	0.0104888	-0.00317447	0.0225191	-0.0465302	0.0427588	-	ygiF	0.5538	0.5305	0.4695	0.45	0.55	Ambiguous	Beneficial	Ambiguous	Deleterious
[truncated: 9,063 more rows]
